# Supplementary material for: Integration of single-cell datasets reveals novel transcriptomic signatures of β-cells in human type 2 diabetes
Source: NAR Genom Bioinform. 2020 Nov 20;2(4):lqaa097. doi: 10.1093/nargab/lqaa097 (PMC7679065; doi:10.1093/nargab/lqaa097)
Supplement: lqaa097_Supplemental_Files [file lqaa097_supplemental_files.zip]

Archive with 7 entries (7 files):
- Supplementary Data.docx
- Supplementary Figure 1.pdf
- Supplementary Figure 2.pdf
- Supplementary Table 1.xlsx
- Supplementary Table 2.xlsx
- Supplementary Table 3.xlsx
- Supplementary Table 4.xlsx
