# Supplementary material for: Integration of single-cell datasets reveals novel transcriptomic signatures of β-cells in human type 2 diabetes
Source: NAR Genom Bioinform. 2020 Nov 20;2(4):lqaa097. doi: 10.1093/nargab/lqaa097 (PMC7679065; doi:10.1093/nargab/lqaa097)
Supplement: lqaa097_Supplemental_Files [file lqaa097_supplemental_files.zip › Supplementary Table 1.xlsx]

## Sheet: DeSeq2 Results
Results of the differential expression analysis.
The table reports the output of DESeq2 for the genes expressed in β-cells. The column header include description for each field as notes.
Ensembl gene ID	Gene symbol	Log2FoldChange	P-value	FDR	DEGs	Biotype
ENSG00000225630	MTND2P28	0.411155	1.09e-06	6.63e-05	NO	pseudogene
ENSG00000237973	hsa-mir-6723	0.282493	0.0596627	0.309155	NO	pseudogene
ENSG00000229344	RP5-857K21.7	0.173238	0.00460048	0.0670791	NO	pseudogene
ENSG00000240409	MTATP8P1	0.19097	0.372804	0.705091	NO	pseudogene
ENSG00000248527	MTATP6P1	0.550342	1.41e-11	2.82e-09	NO	pseudogene
ENSG00000198744	RP5-857K21.11	1.93697	6.22e-28	2.8e-24	YES	pseudogene
ENSG00000185097	OR4F16	3.4444	0.332276		NO	protein_coding
ENSG00000228327	RP11-206L10.2	3.60013	0.0225979	0.185118	NO	lincRNA
ENSG00000269831	AL669831.1	13.0473	0.798875		NO	protein_coding
ENSG00000228794	LINC01128	0.485571	0.100297	0.399018	NO	processed_transcript
ENSG00000187634	SAMD11	0.591368	0.245939	0.593212	NO	protein_coding
ENSG00000188976	NOC2L	0.328346	0.36615	0.698873	NO	protein_coding
ENSG00000224969	RP11-54O7.11	0.0207219	0.995069		NO	antisense
ENSG00000187608	ISG15	-0.21441	0.649169	0.870486	NO	protein_coding
ENSG00000078808	SDF4	-0.0703609	0.769714	0.923801	NO	protein_coding
ENSG00000260179	RP5-902P8.12	0.4603	0.886523		NO	lincRNA
ENSG00000160087	UBE2J2	0.486176	0.164089	0.495457	NO	protein_coding
ENSG00000230415	RP5-902P8.10	4.80935	0.278421		NO	lincRNA
ENSG00000131584	ACAP3	-0.38222	0.293747	0.638858	NO	protein_coding
ENSG00000169972	PUSL1	-0.84264	0.188967	0.529335	NO	protein_coding
ENSG00000127054	CPSF3L	0.276527	0.42052	0.737877	NO	protein_coding
ENSG00000175756	AURKAIP1	-0.111196	0.61771	0.853131	NO	protein_coding
ENSG00000221978	CCNL2	0.28238	0.192697	0.533708	NO	protein_coding
ENSG00000242485	MRPL20	0.174648	0.288781	0.634711	NO	protein_coding
ENSG00000235098	ANKRD65	-0.376832	0.306658	0.649697	NO	protein_coding
ENSG00000179403	VWA1	-0.0437999	0.879872	0.965285	NO	protein_coding
ENSG00000215915	ATAD3C	-0.202505	0.472865	0.774443	NO	protein_coding
ENSG00000160075	SSU72	0.10058	0.619227	0.853931	NO	protein_coding
ENSG00000272106	RP11-345P4.9	0.124009	0.770191	0.923919	NO	antisense
ENSG00000197530	MIB2	0.134248	0.794792	0.934442	NO	protein_coding
ENSG00000248333	CDK11B	-0.0363817	0.897383	0.970137	NO	protein_coding
ENSG00000008128	CDK11A	0.116162	0.687982	0.887277	NO	protein_coding
ENSG00000078369	GNB1	0.301678	0.0652327	0.322258	NO	protein_coding
ENSG00000142609	C1orf222	-0.0752236	0.960066		NO	protein_coding
ENSG00000162585	C1orf86	0.0208777	0.941116	0.982437	NO	protein_coding
ENSG00000203301	AL590822.1	0.197581	0.900084	0.971871	NO	protein_coding
ENSG00000157916	RER1	0.126519	0.656207	0.872524	NO	protein_coding
ENSG00000157911	PEX10	0.00741862	0.99164	0.997907	NO	protein_coding
ENSG00000157881	PANK4	0.368706	0.363737	0.697652	NO	protein_coding
ENSG00000157873	TNFRSF14	0.756109	0.121778	0.437158	NO	protein_coding
ENSG00000158109	TPRG1L	-0.265196	0.390335	0.715693	NO	protein_coding
ENSG00000235169	SMIM1	-0.772167	0.178776	0.516661	NO	protein_coding
ENSG00000116198	CEP104	0.291843	0.390571	0.715693	NO	protein_coding
ENSG00000198912	C1orf174	0.195432	0.377804	0.708657	NO	protein_coding
ENSG00000131697	NPHP4	0.0822491	0.868187	0.961322	NO	protein_coding
ENSG00000116251	RPL22	0.044136	0.751334	0.918375	NO	protein_coding
ENSG00000116237	ICMT	-0.303663	0.331245	0.671961	NO	protein_coding
ENSG00000097021	ACOT7	0.0797813	0.871846	0.963534	NO	protein_coding
ENSG00000204859	ZBTB48	0.656903	0.202731	0.545725	NO	protein_coding
ENSG00000041988	THAP3	0.304863	0.533055	0.812065	NO	protein_coding
ENSG00000007923	DNAJC11	1.56066	0.00475365	0.0689776	NO	protein_coding
ENSG00000171735	CAMTA1	-0.203128	0.256355	0.601944	NO	protein_coding
ENSG00000049245	VAMP3	0.0774932	0.73363	0.909204	NO	protein_coding
ENSG00000049246	PER3	0.0836925	0.78152	0.929294	NO	protein_coding
ENSG00000049249	TNFRSF9	1.30113	0.76542		NO	protein_coding
ENSG00000116288	PARK7	-0.0119927	0.902577	0.97213	NO	protein_coding
ENSG00000116285	ERRFI1	-0.308903	0.348203	0.686427	NO	protein_coding
ENSG00000232848	CTA-215D11.4	0.292417	0.806767		NO	pseudogene
ENSG00000142599	RERE	0.302553	0.116135	0.429065	NO	protein_coding
ENSG00000229716	RP11-185B14.1	0.567772	0.783914		NO	pseudogene
ENSG00000074800	ENO1	0.508991	0.00010745	0.00368148	NO	protein_coding
ENSG00000236269	ENO1-IT1	0.578777	0.683489	0.885284	NO	sense_intronic
ENSG00000238249	HMGN2P17	0.330035	0.279535	0.626831	NO	pseudogene
ENSG00000232208	RP3-477M7.5	1.57576	0.736083		NO	pseudogene
ENSG00000232663	RP3-477M7.6	2.14853	0.171538		NO	pseudogene
ENSG00000142583	SLC2A5	10.0976	0.807186		NO	protein_coding
ENSG00000049239	H6PD	0.582971	0.110593	0.418543	NO	protein_coding
ENSG00000171603	CLSTN1	0.259531	0.285788	0.633046	NO	protein_coding
ENSG00000162441	LZIC	0.0467339	0.863901	0.960401	NO	protein_coding
ENSG00000225786	AL590639.1	-0.278399	0.888035		NO	pseudogene
ENSG00000130939	UBE4B	0.722025	0.0123336	0.129274	NO	protein_coding
ENSG00000224340	RP11-496H15.2	1.3246	0.557233		NO	pseudogene
ENSG00000054523	KIF1B	0.250907	0.290042	0.635672	NO	protein_coding
ENSG00000264881	MIR1273D	14.8924	0.735126	0.910387	NO	miRNA
ENSG00000199562	RNU6-37P	0.214615	0.753172	0.918629	NO	snRNA
ENSG00000142657	PGD	0.251264	0.369179	0.701899	NO	protein_coding
ENSG00000175279	APITD1	-0.273092	0.512314	0.798281	NO	protein_coding
ENSG00000160049	DFFA	0.509465	0.0402634	0.252655	NO	protein_coding
ENSG00000175262	C1orf127	0.159736	0.727387	0.905541	NO	protein_coding
ENSG00000120948	TARDBP	0.199739	0.338138	0.677671	NO	protein_coding
ENSG00000271895	RP4-635E18.8	0.191711	0.518667	0.801116	NO	antisense
ENSG00000116649	SRM	0.298173	0.478637	0.77852	NO	protein_coding
ENSG00000171824	EXOSC10	0.291971	0.329866	0.67078	NO	protein_coding
ENSG00000225602	MTOR-AS1	1.85051	0.564359		NO	antisense
ENSG00000120942	UBIAD1	0.381966	0.421675	0.738525	NO	protein_coding
ENSG00000238199	UBE2V2P3	1.98223	0.0617142		NO	pseudogene
ENSG00000116661	FBXO2	-0.119038	0.75904	0.920677	NO	protein_coding
ENSG00000132879	FBXO44	0.446439	0.155498	0.486558	NO	protein_coding
ENSG00000116663	FBXO6	-0.288919	0.529562	0.809501	NO	protein_coding
ENSG00000116670	MAD2L2	0.213578	0.576857	0.832436	NO	protein_coding
ENSG00000177674	AGTRAP	0.565709	0.128481	0.448044	NO	protein_coding
ENSG00000177000	MTHFR	-0.377883	0.262408	0.607172	NO	protein_coding
ENSG00000011021	CLCN6	-0.0369204	0.918666	0.975582	NO	protein_coding
ENSG00000199347	RNU5E-1	-2.45633	0.126938	0.445854	NO	snRNA
ENSG00000116685	KIAA2013	0.663751	0.0479008	0.279737	NO	protein_coding
ENSG00000083444	PLOD1	0.212538	0.645704	0.869008	NO	protein_coding
ENSG00000116688	MFN2	0.670099	0.0474232	0.277715	NO	protein_coding
ENSG00000270914	RP5-1077B9.5	0.752678	0.747351		NO	pseudogene
ENSG00000116691	MIIP	0.617015	0.256448	0.601944	NO	protein_coding
ENSG00000227875	RP11-426M1.2	-0.163734	0.931733		NO	pseudogene
ENSG00000048707	VPS13D	-0.0823427	0.775816	0.926167	NO	protein_coding
ENSG00000162496	DHRS3	0.576374	0.230217	0.577462	NO	protein_coding
ENSG00000179172	HNRNPCL1	1.88289	0.132204		NO	protein_coding
ENSG00000116731	PRDM2	0.0773578	0.783081	0.929294	NO	protein_coding
ENSG00000235829	TBCAP2	0.503338	0.856309		NO	pseudogene
ENSG00000142634	EFHD2	-0.00338405	0.993013	0.997907	NO	protein_coding
ENSG00000116138	DNAJC16	0.182339	0.488249	0.784665	NO	protein_coding
ENSG00000251866	SCARNA21	11.81	0.754995		NO	snoRNA
ENSG00000197312	DDI2	-0.174122	0.586293	0.836991	NO	protein_coding
ENSG00000116786	PLEKHM2	0.88863	0.00332344	0.05445	NO	protein_coding
ENSG00000162461	SLC25A34	1.45487	0.00518862	0.0730542	NO	protein_coding
ENSG00000224321	RP11-169K16.6	1.29774	0.685152		NO	pseudogene
ENSG00000233954	RP11-169K16.7	0.554429	0.00884407	0.104263	NO	pseudogene
ENSG00000178715	RP11-169K16.8	0.37221	0.0572585	0.303686	NO	pseudogene
ENSG00000179743	RP11-169K16.9	0.279007	0.429076	0.743968	NO	antisense
ENSG00000065526	SPEN	0.298872	0.176922	0.514273	NO	protein_coding
ENSG00000185519	FAM131C	-0.818956	0.0366987	0.240679	NO	protein_coding
ENSG00000055070	SZRD1	0.249708	0.402446	0.725209	NO	protein_coding
ENSG00000187144	SPATA21	8.79733	0.844122		NO	protein_coding
ENSG00000157191	NECAP2	0.476913	0.238728	0.58514	NO	protein_coding
ENSG00000219481	NBPF1	0.552207	0.015277	0.148768	NO	protein_coding
ENSG00000215908	CROCCP2	0.19574	0.544377	0.81815	NO	lincRNA
ENSG00000236698	EIF1AXP1	0.445899	0.114553	0.426278	NO	pseudogene
ENSG00000228549	U1	3.2133	0.219786	0.566708	NO	lincRNA
ENSG00000238142	RP11-108M9.4	0.364366	0.215937	0.562462	NO	lincRNA
ENSG00000117118	SDHB	0.295033	0.0963591	0.391714	NO	protein_coding
ENSG00000269468	AC004824.2	2.06283	0.537709		NO	protein_coding
ENSG00000074964	ARHGEF10L	0.269376	0.364954	0.697957	NO	protein_coding
ENSG00000235282	RP1-8B22.1	1.63113	0.342584		NO	pseudogene
ENSG00000127481	UBR4	0.289862	0.164006	0.495457	NO	protein_coding
ENSG00000127463	EMC1	0.503918	0.0859309	0.371879	NO	protein_coding
ENSG00000053371	AKR7A2	-0.143858	0.587727	0.837615	NO	protein_coding
ENSG00000040487	PQLC2	0.0468922	0.919288	0.975611	NO	protein_coding
ENSG00000077549	CAPZB	-0.111111	0.47695	0.777319	NO	protein_coding
ENSG00000158747	NBL1	-0.271973	0.445302	0.753532	NO	protein_coding
ENSG00000235434	RP11-91K11.2	5.82337	0.190295		NO	antisense
ENSG00000169914	OTUD3	1.59124	0.000271431	0.00791945	YES	protein_coding
ENSG00000127472	PLA2G5	1.02813	0.776286		NO	protein_coding
ENSG00000117215	PLA2G2D	-1.91675	0.552794		NO	protein_coding
ENSG00000162545	CAMK2N1	-0.0585857	0.704106	0.895726	NO	protein_coding
ENSG00000090432	MUL1	0.877107	0.036518	0.239842	NO	protein_coding
ENSG00000215520	RPS4XP4	1.64181	0.672655		NO	pseudogene
ENSG00000158828	PINK1	-0.409399	0.429777	0.744265	NO	protein_coding
ENSG00000244038	DDOST	0.241532	0.218867	0.566227	NO	protein_coding
ENSG00000127483	HP1BP3	-0.116577	0.437039	0.747796	NO	protein_coding
ENSG00000075151	EIF4G3	0.310261	0.0622773	0.316694	NO	protein_coding
ENSG00000117298	ECE1	0.104351	0.689795	0.888217	NO	protein_coding
ENSG00000236216	PPP1R11P1	-0.815577	0.55739		NO	pseudogene
ENSG00000227001	NBPF2P	2.12142	0.000592032	0.0149017	YES	pseudogene
ENSG00000076864	RAP1GAP	0.0249166	0.917668	0.975582	NO	protein_coding
ENSG00000090686	USP48	0.24245	0.317002	0.659245	NO	protein_coding
ENSG00000232037	RP11-26H16.1	1.06131	3.66e-05	0.00149812	YES	pseudogene
ENSG00000263582	RN7SL768P	13.126	0.796809		NO	misc_RNA
ENSG00000218510	LINC00339	-0.16419	0.583478	0.835509	NO	lincRNA
ENSG00000070831	CDC42	0.280513	0.00343772	0.0554156	NO	protein_coding
ENSG00000162552	WNT4	-0.0445406	0.848728	0.954077	NO	protein_coding
ENSG00000234397	RP11-415K20.1	-0.0832842	0.94925		NO	pseudogene
ENSG00000237200	ZBTB40-IT1	2.07173	0.573876		NO	sense_intronic
ENSG00000004487	KDM1A	0.0362446	0.906492	0.972867	NO	protein_coding
ENSG00000169641	LUZP1	0.0788772	0.845566	0.953321	NO	protein_coding
ENSG00000215381	RP5-1057J7.1	-0.0797978	0.979829		NO	pseudogene
ENSG00000125944	HNRNPR	0.199475	0.163734	0.495457	NO	protein_coding
ENSG00000204219	TCEA3	0.588632	0.376849	0.708214	NO	protein_coding
ENSG00000232482	RP4-654C18.1	5.84758	0.196775		NO	pseudogene
ENSG00000142676	RPL11	0.0778122	0.33443	0.674394	NO	protein_coding
ENSG00000011007	TCEB3	0.257229	0.334997	0.674861	NO	protein_coding
ENSG00000057757	PITHD1	-0.236997	0.328531	0.669923	NO	protein_coding
ENSG00000011009	LYPLA2	0.404299	0.193619	0.534498	NO	protein_coding
ENSG00000117308	GALE	-0.0569969	0.903806	0.972299	NO	protein_coding
ENSG00000117305	HMGCL	0.276683	0.291509	0.636428	NO	protein_coding
ENSG00000179163	FUCA1	-0.260077	0.286113	0.633145	NO	protein_coding
ENSG00000188822	CNR2	1.49755	0.630709		NO	protein_coding
ENSG00000232557	RP11-4M23.3	0.412467	0.910684		NO	antisense
ENSG00000189266	PNRC2	0.157274	0.486656	0.784112	NO	protein_coding
ENSG00000188529	SRSF10	0.392571	0.0316128	0.221492	NO	protein_coding
ENSG00000001460	STPG1	0.408433	0.384972	0.712343	NO	protein_coding
ENSG00000001461	NIPAL3	0.435605	0.149364	0.477297	NO	protein_coding
ENSG00000117602	RCAN3	-0.0887614	0.654077	0.871355	NO	protein_coding
ENSG00000266551	RN7SL857P	2.98205	0.00415231	0.0628848	NO	misc_RNA
ENSG00000133226	SRRM1	0.187539	0.101963	0.402083	NO	protein_coding
ENSG00000117614	SYF2	-0.000694904	0.996878	0.999313	NO	protein_coding
ENSG00000117616	C1orf63	-0.184504	0.428536	0.743319	NO	protein_coding
ENSG00000259984	RP11-335G20.7	3.2187	0.404217		NO	pseudogene
ENSG00000183726	TMEM50A	0.0784575	0.669283	0.877734	NO	protein_coding
ENSG00000204178	TMEM57	0.553261	0.0712343	0.336245	NO	protein_coding
ENSG00000157978	LDLRAP1	0.380722	0.178422	0.515841	NO	protein_coding
ENSG00000117643	MAN1C1	0.147603	0.664101	0.875817	NO	protein_coding
ENSG00000162430	SEPN1	0.647069	0.0327015	0.22563	NO	protein_coding
ENSG00000228172	RP1-317E23.3	-1.10952	0.562808	0.824958	NO	antisense
ENSG00000117640	MTFR1L	0.0780261	0.795766	0.93467	NO	protein_coding
ENSG00000223474	AL020996.1	3.09674	0.0540055	0.294281	NO	protein_coding
ENSG00000182749	PAQR7	-0.535068	0.0783876	0.354416	NO	protein_coding
ENSG00000117632	STMN1	0.0268131	0.875924	0.963811	NO	protein_coding
ENSG00000142675	CNKSR1	-0.1461	0.771	0.923919	NO	protein_coding
ENSG00000236155	RP11-231P20.2	-0.300049	0.561393	0.824958	NO	pseudogene
ENSG00000130695	CEP85	0.999302	0.0517583	0.28989	NO	protein_coding
ENSG00000142669	SH3BGRL3	0.294332	0.0482609	0.280748	NO	protein_coding
ENSG00000158062	UBXN11	1.63283	0.00916864	0.106686	NO	protein_coding
ENSG00000131914	LIN28A	0.219077	0.60024	0.84288	NO	protein_coding
ENSG00000117682	DHDDS	0.537976	0.061468	0.31548	NO	protein_coding
ENSG00000198830	HMGN2	0.156482	0.118451	0.431145	NO	protein_coding
ENSG00000117713	ARID1A	0.128318	0.549747	0.820433	NO	protein_coding
ENSG00000142751	GPN2	-0.790593	0.0871688	0.374825	NO	protein_coding
ENSG00000198746	GPATCH3	-0.989635	0.0800381	0.358818	NO	protein_coding
ENSG00000090273	NUDC	0.358582	0.0305566	0.217321	NO	protein_coding
ENSG00000131910	NR0B2	0.198484	0.664779	0.876118	NO	protein_coding
ENSG00000175707	C1orf172	0.296569	0.464544	0.768652	NO	protein_coding
ENSG00000225294	OSTCP2	2.29757	0.0574483		NO	pseudogene
ENSG00000253368	TRNP1	0.0334741	0.920767	0.976351	NO	protein_coding
ENSG00000229985	RP11-40H20.5	1.13044	0.545827		NO	pseudogene
ENSG00000214973	CHCHD3P3	1.84663	0.0212992	0.17887	NO	pseudogene
ENSG00000225159	NPM1P39	0.239467	0.300774	0.6455	NO	pseudogene
ENSG00000142784	WDTC1	0.486225	0.232569	0.579878	NO	protein_coding
ENSG00000186501	TMEM222	-0.118335	0.73981	0.912509	NO	protein_coding
ENSG00000142765	SYTL1	0.00240427	0.994694	0.998395	NO	protein_coding
ENSG00000158195	WASF2	0.300042	0.14103	0.465769	NO	protein_coding
ENSG00000126705	AHDC1	-0.255918	0.255388	0.601449	NO	protein_coding
ENSG00000235912	RP1-159A19.3	0.0342817	0.717523	0.901023	NO	pseudogene
ENSG00000126709	IFI6	-0.585447	6.48e-07	4.24e-05	NO	protein_coding
ENSG00000009780	FAM76A	-0.0778745	0.704359	0.895726	NO	protein_coding
ENSG00000231344	RP3-426I6.2	2.1804	0.0169767	0.157709	NO	pseudogene
ENSG00000117758	STX12	0.393373	0.139588	0.4638	NO	protein_coding
ENSG00000117748	RPA2	0.20588	0.37628	0.708214	NO	protein_coding
ENSG00000158161	EYA3	0.544427	0.0231232	0.186873	NO	protein_coding
ENSG00000228589	SPCS2P4	1.22282	2.73e-09	3.24e-07	YES	pseudogene
ENSG00000214812	RP5-1053E7.3	-0.432457	0.713973		NO	pseudogene
ENSG00000126698	DNAJC8	0.260498	0.0627176	0.317352	NO	protein_coding
ENSG00000130770	ATPIF1	0.145982	0.121932	0.437302	NO	protein_coding
ENSG00000130766	SESN2	0.3292	0.333978	0.674394	NO	protein_coding
ENSG00000204138	PHACTR4	0.167459	0.521591	0.80329	NO	protein_coding
ENSG00000242125	SNHG3	0.259376	0.382841	0.710856	NO	sense_intronic
ENSG00000231468	PRDX3P2	1.2089	0.000658363	0.0159906	YES	pseudogene
ENSG00000197989	SNHG12	-0.109805	0.711435	0.898875	NO	antisense
ENSG00000120656	TAF12	0.0418002	0.911915	0.974559	NO	protein_coding
ENSG00000198492	YTHDF2	0.852292	0.000249147	0.00741248	NO	protein_coding
ENSG00000225616	RP4-604A21.1	0.637833	9.52e-09	9.75e-07	NO	pseudogene
ENSG00000116350	SRSF4	0.147695	0.604029	0.845183	NO	protein_coding
ENSG00000116353	MECR	-0.511155	0.320223	0.662186	NO	protein_coding
ENSG00000223382	RP1-65J11.1	9.92201	0.812321		NO	lincRNA
ENSG00000134644	PUM1	0.330169	0.0785516	0.354646	NO	protein_coding
ENSG00000215900	SEPW1P	0.79057	0.473717		NO	pseudogene
ENSG00000225142	RP11-490K7.1	-1.04255	0.159167	0.490177	NO	pseudogene
ENSG00000060688	SNRNP40	0.298275	0.225175	0.572693	NO	protein_coding
ENSG00000229447	RP11-490K7.4	0.0504577	0.921248	0.976631	NO	pseudogene
ENSG00000121766	ZCCHC17	0.0662336	0.80313	0.937226	NO	protein_coding
ENSG00000168528	SERINC2	0.250529	0.564692	0.826099	NO	protein_coding
ENSG00000215899	RP11-439L8.2	0.343345	0.544405	0.81815	NO	pseudogene
ENSG00000162517	PEF1	0.358258	0.222449	0.569664	NO	protein_coding
ENSG00000203620	RP11-84A19.2	-1.04076	0.51639	0.800293	NO	lincRNA
ENSG00000269967	RP11-84A19.4	12.3239	0.738662		NO	lincRNA
ENSG00000184007	PTP4A2	0.315741	0.0899817	0.38074	NO	protein_coding
ENSG00000121774	KHDRBS1	-0.145878	0.469115	0.771309	NO	protein_coding
ENSG00000203325	RP11-277A4.4	-1.68545	0.0410035	0.255143	NO	antisense
ENSG00000025800	KPNA6	0.417622	0.00360416	0.0571779	NO	protein_coding
ENSG00000084652	TXLNA	0.672658	0.00112618	0.0245776	NO	protein_coding
ENSG00000160050	CCDC28B	0.076784	0.828825	0.945744	NO	protein_coding
ENSG00000084623	EIF3I	0.374964	0.0203075	0.173707	NO	protein_coding
ENSG00000220785	MTMR9LP	-0.0595054	0.911521	0.974559	NO	pseudogene
ENSG00000116478	HDAC1	0.267041	0.341215	0.68024	NO	protein_coding
ENSG00000175130	MARCKSL1	0.212762	0.616913	0.852608	NO	protein_coding
ENSG00000160058	BSDC1	0.37231	0.189534	0.530235	NO	protein_coding
ENSG00000176261	ZBTB8OS	0.237255	0.200522	0.542452	NO	protein_coding
ENSG00000162521	RBBP4	0.447456	0.0134588	0.137036	NO	protein_coding
ENSG00000134684	YARS	0.484214	0.0819532	0.363246	NO	protein_coding
ENSG00000121900	TMEM54	0.42863	0.232109	0.579695	NO	protein_coding
ENSG00000267885	FKSG48	-0.7215	0.179611	0.517579	NO	protein_coding
ENSG00000004455	AK2	0.183519	0.255567	0.601449	NO	protein_coding
ENSG00000134686	PHC2	0.575812	0.0287343	0.21043	NO	protein_coding
ENSG00000235907	RP4-580O19.2	-0.549248	0.863934		NO	pseudogene
ENSG00000163866	SMIM12	0.0931604	0.776003	0.926167	NO	protein_coding
ENSG00000197056	ZMYM1	0.84653	0.0542397	0.29443	NO	protein_coding
ENSG00000228348	EFCAB14P1	2.30357	0.365069		NO	pseudogene
ENSG00000116560	SFPQ	-0.0288233	0.85615	0.956936	NO	protein_coding
ENSG00000146463	ZMYM4	0.630944	0.0286777	0.21043	NO	protein_coding
ENSG00000227409	ZMYM4-AS1	-0.117271	0.761282	0.922163	NO	antisense
ENSG00000020129	NCDN	-0.425555	0.287384	0.633612	NO	protein_coding
ENSG00000126067	PSMB2	0.368512	0.0161875	0.153381	NO	protein_coding
ENSG00000092847	AGO1	0.478575	0.147373	0.474955	NO	protein_coding
ENSG00000126070	AGO3	0.292552	0.186575	0.527199	NO	protein_coding
ENSG00000116863	ADPRHL2	0.723823	0.0848445	0.369876	NO	protein_coding
ENSG00000054116	TRAPPC3	-0.346029	0.0813881	0.362525	NO	protein_coding
ENSG00000116871	MAP7D1	-0.172338	0.598625	0.842247	NO	protein_coding
ENSG00000054118	THRAP3	0.214601	0.0388115	0.248388	NO	protein_coding
ENSG00000214193	SH3D21	5.13981	0.243818		NO	protein_coding
ENSG00000196182	STK40	0.486372	0.137657	0.463283	NO	protein_coding
ENSG00000181817	LSM10	0.0845623	0.752719	0.918629	NO	protein_coding
ENSG00000116898	MRPS15	0.504248	0.036167	0.23893	NO	protein_coding
ENSG00000119535	CSF3R	12.287	0.816421		NO	protein_coding
ENSG00000163875	MEAF6	0.00504813	0.974099	0.991937	NO	protein_coding
ENSG00000163877	SNIP1	-0.480006	0.293574	0.638675	NO	protein_coding
ENSG00000237749	RP3-423B22.5	-0.0164366	0.944792	0.984136	NO	pseudogene
ENSG00000163879	DNALI1	0.391377	0.221416	0.568758	NO	protein_coding
ENSG00000134697	GNL2	0.681601	0.0180648	0.1636	NO	protein_coding
ENSG00000169218	RSPO1	1.92882	0.0349554	0.234537	NO	protein_coding
ENSG00000200421	Y_RNA	0.659961	0.719773		NO	misc_RNA
ENSG00000185090	MANEAL	0.0960125	0.814978	0.940368	NO	protein_coding
ENSG00000196449	YRDC	-0.0221493	0.951516	0.98539	NO	protein_coding
ENSG00000197982	C1orf122	-0.0454671	0.829722	0.945833	NO	protein_coding
ENSG00000188786	MTF1	0.685437	0.0835328	0.366284	NO	protein_coding
ENSG00000204084	INPP5B	0.415586	0.290657	0.636325	NO	protein_coding
ENSG00000183431	SF3A3	0.261555	0.327993	0.669625	NO	protein_coding
ENSG00000183520	UTP11L	0.294751	0.229523	0.576592	NO	protein_coding
ENSG00000224592	RP5-884C9.2	-3.497	0.271981		NO	lincRNA
ENSG00000215895	RP11-334L9.1	1.45741	7.81e-05	0.00279821	YES	pseudogene
ENSG00000116954	RRAGC	0.0535367	0.861339	0.959042	NO	protein_coding
ENSG00000235549	RP11-781D11.1	10.2942	0.801388		NO	pseudogene
ENSG00000174574	AKIRIN1	-0.24357	0.309452	0.653024	NO	protein_coding
ENSG00000168653	NDUFS5	-0.00939907	0.915912	0.975582	NO	protein_coding
ENSG00000127603	MACF1	0.340348	0.0133303	0.13619	NO	protein_coding
ENSG00000217897	HSPE1P8	1.6347	0.263919		NO	pseudogene
ENSG00000090621	PABPC4	0.519092	0.0235465	0.18877	NO	protein_coding
ENSG00000084072	PPIE	0.294752	0.19795	0.539586	NO	protein_coding
ENSG00000225333	RP1-144F13.4	0.484938	0.77431		NO	pseudogene
ENSG00000198754	OXCT2	-0.580748	0.606294	0.846244	NO	protein_coding
ENSG00000261798	RP1-118J21.25	-0.635452	0.566173	0.827004	NO	antisense
ENSG00000228477	RP3-342P20.2	-0.469612	0.432436	0.746091	NO	pseudogene
ENSG00000131236	CAP1	0.0765467	0.613771	0.851006	NO	protein_coding
ENSG00000131238	PPT1	0.255698	0.102578	0.402585	NO	protein_coding
ENSG00000226745	RP11-115D7.3	1.14966	0.0675828	0.32753	NO	pseudogene
ENSG00000117000	RLF	0.675533	0.0698183	0.332522	NO	protein_coding
ENSG00000084073	ZMPSTE24	0.490057	0.0351086	0.235215	NO	protein_coding
ENSG00000049089	COL9A2	-0.00950234	0.987212	0.996984	NO	protein_coding
ENSG00000227311	RP1-228H13.1	0.308109	0.272413	0.619016	NO	pseudogene
ENSG00000084070	SMAP2	-0.268006	0.395801	0.719356	NO	protein_coding
ENSG00000237899	RP4-739H11.3	2.31713	0.198114		NO	lincRNA
ENSG00000117013	KCNQ4	-2.11631	0.634299		NO	protein_coding
ENSG00000010803	SCMH1	0.75615	0.0444335	0.267999	NO	protein_coding
ENSG00000127124	HIVEP3	-0.0546434	0.887051	0.967531	NO	protein_coding
ENSG00000198815	FOXJ3	0.0413427	0.881867	0.965911	NO	protein_coding
ENSG00000127125	PPCS	0.076213	0.729138	0.906744	NO	protein_coding
ENSG00000230116	RP11-163G10.2	-0.92926	0.696985		NO	pseudogene
ENSG00000236876	TMSB4XP1	0.00312071	0.99158	0.997907	NO	pseudogene
ENSG00000065978	YBX1	0.333257	0.00792716	0.0966599	NO	protein_coding
ENSG00000117385	LEPRE1	-0.299406	0.454762	0.760413	NO	protein_coding
ENSG00000177868	CCDC23	0.03676	0.911255	0.974521	NO	protein_coding
ENSG00000225099	ATP6V1E1P1	0.616078	0.0481031	0.280737	NO	pseudogene
ENSG00000117395	EBNA1BP2	0.068768	0.78148	0.929294	NO	protein_coding
ENSG00000179178	TMEM125	0.00831937	0.98248	0.995188	NO	protein_coding
ENSG00000253313	C1orf210	0.155843	0.646453	0.869008	NO	protein_coding
ENSG00000066322	ELOVL1	-0.243445	0.439989	0.749975	NO	protein_coding
ENSG00000159479	MED8	0.0968087	0.762761	0.922451	NO	protein_coding
ENSG00000198198	SZT2	0.218417	0.526306	0.807073	NO	protein_coding
ENSG00000142949	PTPRF	0.505064	0.0152879	0.148768	NO	protein_coding
ENSG00000117410	ATP6V0B	0.0812958	0.39014	0.715693	NO	protein_coding
ENSG00000117411	B4GALT2	0.133458	0.754951	0.919057	NO	protein_coding
ENSG00000159214	CCDC24	0.288053	0.510186	0.797013	NO	protein_coding
ENSG00000233514	RP11-570P14.1	1.39661	0.000289868	0.00831847	YES	pseudogene
ENSG00000178028	DMAP1	0.227027	0.492767	0.786282	NO	protein_coding
ENSG00000117419	ERI3	-0.0442933	0.880401	0.965467	NO	protein_coding
ENSG00000187147	RNF220	0.0270939	0.924249	0.97739	NO	protein_coding
ENSG00000126106	TMEM53	0.108912	0.82276	0.942643	NO	protein_coding
ENSG00000142937	RPS8	0.2123	0.00803949	0.0976332	NO	protein_coding
ENSG00000202031	SNORD38A	0.638119	0.536259	0.813963	NO	snoRNA
ENSG00000234093	RPS15AP11	0.631906	0.281947	0.628089	NO	pseudogene
ENSG00000226499	RP5-882O7.1	0.412691	0.322578	0.664856	NO	pseudogene
ENSG00000070785	EIF2B3	0.414472	0.141687	0.466307	NO	protein_coding
ENSG00000266294	AL136380.1	-0.328089	0.859018	0.958115	NO	miRNA
ENSG00000232369	RP5-882O7.4	3.63246	0.154359		NO	pseudogene
ENSG00000126107	HECTD3	-0.296284	0.536289	0.813963	NO	protein_coding
ENSG00000126088	UROD	0.194774	0.438963	0.74939	NO	protein_coding
ENSG00000264650	AL359473.1	4.99354	0.220952		NO	miRNA
ENSG00000117450	PRDX1	0.187931	0.218235	0.565252	NO	protein_coding
ENSG00000117448	AKR1A1	0.495223	0.0110457	0.118916	NO	protein_coding
ENSG00000132780	NASP	0.828877	0.0034562	0.055614	NO	protein_coding
ENSG00000159592	GPBP1L1	-0.064301	0.719026	0.901023	NO	protein_coding
ENSG00000159596	TMEM69	-0.416969	0.294698	0.639731	NO	protein_coding
ENSG00000197429	IPP	0.637659	0.136574	0.461443	NO	protein_coding
ENSG00000236111	RP11-630I5.1	-0.476809	0.420489	0.737877	NO	pseudogene
ENSG00000117461	PIK3R3	-0.698251	0.0933749	0.386496	NO	protein_coding
ENSG00000233114	RP4-533D7.3	12.7346	0.805162		NO	pseudogene
ENSG00000173660	UQCRH	0.17004	0.208795	0.553898	NO	protein_coding
ENSG00000117481	NSUN4	0.202215	0.539768	0.816114	NO	protein_coding
ENSG00000117480	FAAH	0.868593	0.059855	0.30944	NO	protein_coding
ENSG00000269956	MKNK1-AS1	2.9559	0.519396		NO	antisense
ENSG00000079277	MKNK1	0.254171	0.427085	0.742373	NO	protein_coding
ENSG00000123472	ATPAF1	0.45181	0.163947	0.495457	NO	protein_coding
ENSG00000159658	EFCAB14	-0.142492	0.481481	0.78103	NO	protein_coding
ENSG00000162368	CMPK1	0.15974	0.373669	0.705897	NO	protein_coding
ENSG00000237424	FOXD2-AS1	2.81791	0.524301		NO	antisense
ENSG00000227839	AL645730.2	14.489	0.762775		NO	protein_coding
ENSG00000162374	ELAVL4	0.196402	0.451004	0.758632	NO	protein_coding
ENSG00000230828	RP11-492I2.1	4.50475	0.225819	0.573278	NO	pseudogene
ENSG00000234080	RP11-183G22.1	-0.232756	0.883262		NO	pseudogene
ENSG00000229316	HMGB1P45	2.47983	0.592338		NO	pseudogene
ENSG00000225671	FCF1P6	2.99012	0.538478		NO	pseudogene
ENSG00000185104	FAF1	0.0469891	0.895613	0.969412	NO	protein_coding
ENSG00000213478	CFL1P2	0.21824	0.762106	0.922397	NO	pseudogene
ENSG00000123091	RNF11	-0.155518	0.487257	0.784112	NO	protein_coding
ENSG00000085831	TTC39A	-0.0635361	0.786362	0.930826	NO	protein_coding
ENSG00000085832	EPS15	0.122048	0.499035	0.789763	NO	protein_coding
ENSG00000117859	OSBPL9	0.222279	0.355627	0.691688	NO	protein_coding
ENSG00000078618	NRD1	0.361125	0.050714	0.287461	NO	protein_coding
ENSG00000169213	RAB3B	0.238367	0.0768217	0.351391	NO	protein_coding
ENSG00000229032	RP11-91A18.1	0.435559	0.923999		NO	pseudogene
ENSG00000117862	TXNDC12	-0.321516	0.168834	0.501173	NO	protein_coding
ENSG00000198841	KTI12	0.0603644	0.905956	0.972867	NO	protein_coding
ENSG00000134717	BTF3L4	-0.0578464	0.746999	0.915762	NO	protein_coding
ENSG00000154222	CC2D1B	0.479254	0.211294	0.558022	NO	protein_coding
ENSG00000134748	PRPF38A	0.450885	0.146524	0.473574	NO	protein_coding
ENSG00000134744	ZCCHC11	0.0923053	0.642069	0.867174	NO	protein_coding
ENSG00000116157	GPX7	0.74435	0.128886	0.448409	NO	protein_coding
ENSG00000162378	ZYG11B	0.752639	0.028747	0.21043	NO	protein_coding
ENSG00000228929	RP11-159C21.4	0.234495	1.76e-05	0.000798221	NO	pseudogene
ENSG00000203995	ZYG11A	0.58742	0.679564	0.883363	NO	protein_coding
ENSG00000121310	ECHDC2	0.184933	0.390505	0.715693	NO	protein_coding
ENSG00000116171	SCP2	0.0760049	0.511693	0.797589	NO	protein_coding
ENSG00000226147	TUBBP10	4.93592	0.265208		NO	pseudogene
ENSG00000157184	CPT2	1.14997	0.00247031	0.0441667	YES	protein_coding
ENSG00000162384	C1orf123	-0.182781	0.476414	0.776993	NO	protein_coding
ENSG00000162385	MAGOH	0.125146	0.708397	0.897172	NO	protein_coding
ENSG00000058799	YIPF1	0.644766	0.0786285	0.354646	NO	protein_coding
ENSG00000081870	HSPB11	0.2006	0.318765	0.660927	NO	protein_coding
ENSG00000116212	LRRC42	0.635117	0.0225271	0.185043	NO	protein_coding
ENSG00000219102	HNRNPA3P12	-0.311541	0.904763		NO	pseudogene
ENSG00000197015	AL353898.1	0.563326	0.777259		NO	pseudogene
ENSG00000116209	TMEM59	0.0333486	0.670965	0.879013	NO	protein_coding
ENSG00000225183	RP4-758J24.4	6.52339	0.0668754		NO	pseudogene
ENSG00000116221	MRPL37	0.577146	0.0769832	0.351951	NO	protein_coding
ENSG00000162390	ACOT11	-0.0719917	0.87398	0.963534	NO	protein_coding
ENSG00000271723	MROH7-TTC4	4.28013	0.335974		NO	protein_coding
ENSG00000243725	TTC4	0.207203	0.676121	0.881569	NO	protein_coding
ENSG00000116133	DHCR24	0.067431	0.881103	0.965538	NO	protein_coding
ENSG00000162402	USP24	0.838093	0.00398243	0.0609265	NO	protein_coding
ENSG00000231095	GYG1P3	1.42312	0.111202	0.419575	NO	pseudogene
ENSG00000236776	RPL21P23	2.76369	0.19106		NO	pseudogene
ENSG00000225475	RP11-377K22.2	-0.372859	0.26654	0.612859	NO	pseudogene
ENSG00000162409	PRKAA2	0.404599	0.325859	0.66778	NO	protein_coding
ENSG00000187889	C1orf168	-0.0805095	0.838556	0.950893	NO	protein_coding
ENSG00000236888	RPS20P5	-4.78662	0.210179		NO	pseudogene
ENSG00000223416	RPS26P15	0.65798	0.0903752	0.380956	NO	pseudogene
ENSG00000162600	OMA1	0.319307	0.369896	0.702156	NO	protein_coding
ENSG00000185839	RP4-592A1.2	0.891278	0.00237357	0.0428621	NO	pseudogene
ENSG00000162601	MYSM1	-0.131226	0.659772	0.87481	NO	protein_coding
ENSG00000177606	JUN	-0.615657	0.00973887	0.109971	NO	protein_coding
ENSG00000134709	HOOK1	-0.241765	0.245912	0.593212	NO	protein_coding
ENSG00000162599	NFIA	0.46866	0.113175	0.42316	NO	protein_coding
ENSG00000162604	TM2D1	0.0548239	0.768001	0.92311	NO	protein_coding
ENSG00000132849	INADL	0.257409	0.205339	0.548989	NO	protein_coding
ENSG00000200575	RNU6-414P	6.74435	0.130846		NO	snRNA
ENSG00000236646	LAMTOR5P1	0.336825	0.267692	0.6144	NO	pseudogene
ENSG00000116641	DOCK7	-0.334062	0.316216	0.658956	NO	protein_coding
ENSG00000142856	ITGB3BP	0.25311	0.472751	0.774397	NO	protein_coding
ENSG00000251720	RNU7-123P	2.63952	0.544004		NO	snRNA
ENSG00000079739	PGM1	0.275966	0.37145	0.703376	NO	protein_coding
ENSG00000185483	ROR1	-0.447184	0.237613	0.584051	NO	protein_coding
ENSG00000200508	Y_RNA	3.61579	0.3381		NO	misc_RNA
ENSG00000162437	RAVER2	0.637913	0.151193	0.47938	NO	protein_coding
ENSG00000162434	JAK1	0.30165	0.120645	0.435551	NO	protein_coding
ENSG00000265996	MIR3671	-0.389458	0.589878	0.838654	NO	miRNA
ENSG00000234496	MRPS21P1	-1.50798	0.430564		NO	pseudogene
ENSG00000231622	RP4-700A9.1	0.243155	0.885608		NO	pseudogene
ENSG00000116675	DNAJC6	-0.284541	0.426192	0.741536	NO	protein_coding
ENSG00000116678	LEPR	1.10682	0.0538156	0.294281	NO	protein_coding
ENSG00000213625	LEPROT	0.0354439	0.856194	0.956936	NO	protein_coding
ENSG00000198160	MIER1	-0.078161	0.662661	0.875319	NO	protein_coding
ENSG00000116704	SLC35D1	0.0515991	0.890834	0.969089	NO	protein_coding
ENSG00000142864	SERBP1	0.308403	0.0574208	0.303686	NO	protein_coding
ENSG00000116717	GADD45A	-0.0315453	0.925524	0.97739	NO	protein_coding
ENSG00000172380	GNG12	0.333476	0.189986	0.531211	NO	protein_coding
ENSG00000238778	RNU7-80P	4.53411	0.315232		NO	snRNA
ENSG00000162595	DIRAS3	0.214011	0.591843	0.839933	NO	protein_coding
ENSG00000229133	RPS7P4	-0.543952	0.508059		NO	pseudogene
ENSG00000229359	PIN1P1	0.4378	0.699565		NO	pseudogene
ENSG00000066557	LRRC40	0.177958	0.655445	0.87204	NO	protein_coding
ENSG00000116754	SRSF11	-0.0627064	0.611817	0.850128	NO	protein_coding
ENSG00000197568	HHLA3	0.207703	0.597571	0.842247	NO	protein_coding
ENSG00000233020	RP11-42O15.2	3.31718	0.153543		NO	pseudogene
ENSG00000132485	ZRANB2	0.0901268	0.51391	0.799663	NO	protein_coding
ENSG00000207721	MIR186	0.560971	0.392983	0.716691	NO	miRNA
ENSG00000237726	RP11-386O9.2	2.09586	0.454609	0.760298	NO	lincRNA
ENSG00000233994	GDI2P2	1.63984	1.05e-05	0.000514958	YES	pseudogene
ENSG00000116791	CRYZ	-0.112828	0.577891	0.832451	NO	protein_coding
ENSG00000162623	TYW3	0.129895	0.663864	0.875817	NO	protein_coding
ENSG00000213579	RP4-595K12.1	0.165309	0.920022		NO	pseudogene
ENSG00000230863	RP4-595K12.2	0.580757	0.528484	0.808698	NO	pseudogene
ENSG00000117054	ACADM	0.172885	0.479064	0.779074	NO	protein_coding
ENSG00000137955	RABGGTB	0.443003	0.0730221	0.340581	NO	protein_coding
ENSG00000226415	TPI1P1	0.680406	3.09e-06	0.00016867	NO	pseudogene
ENSG00000142892	PIGK	0.475595	0.0299603	0.214836	NO	protein_coding
ENSG00000226084	RP4-706A16.3	0.0950335	0.730608	0.907698	NO	pseudogene
ENSG00000036549	ZZZ3	0.39385	0.117837	0.430677	NO	protein_coding
ENSG00000077254	USP33	0.224207	0.314737	0.657843	NO	protein_coding
ENSG00000232672	RP4-706L14.2	0.982964	0.447449		NO	pseudogene
ENSG00000180488	FAM73A	0.311101	0.225869	0.573278	NO	protein_coding
ENSG00000222849	RNA5SP21	2.80837	0.398403		NO	rRNA
ENSG00000219201	RP11-181C21.4	0.564792	0.632712	0.861624	NO	pseudogene
ENSG00000162613	FUBP1	0.0461502	0.774409	0.925369	NO	protein_coding
ENSG00000213560	RP11-386I14.3	1.78573	0.00136747	0.0285239	YES	pseudogene
ENSG00000235400	RP4-641G12.4	-0.06763	0.821232	0.941583	NO	pseudogene
ENSG00000230787	PSAT1P3	1.548	0.380512		NO	pseudogene
ENSG00000232676	ADH5P2	0.317287	0.864296		NO	pseudogene
ENSG00000213559	HNRNPA1P64	1.02855	0.499796		NO	pseudogene
ENSG00000234108	RP11-115A15.2	0.424294	0.313043	0.656229	NO	pseudogene
ENSG00000229752	RPL7P10	0.722454	0.166365	0.498377	NO	pseudogene
ENSG00000235089	RP3-445O10.1	0.572414	0.717228		NO	pseudogene
ENSG00000227288	RP5-837I24.1	1.66933	0.67447		NO	pseudogene
ENSG00000234683	RP5-837I24.5	0.482047	0.737856		NO	pseudogene
ENSG00000215875	ST13P20	-0.139587	0.947171		NO	pseudogene
ENSG00000230817	RP4-601K24.1	-1.4855	0.462201	0.767864	NO	lincRNA
ENSG00000231364	RP11-413G15.1	0.434466	0.904123		NO	lincRNA
ENSG00000137941	TTLL7	0.215074	0.454073	0.760034	NO	protein_coding
ENSG00000142875	PRKACB	-0.518707	0.0531665	0.292838	NO	protein_coding
ENSG00000226970	RP11-82H13.2	1.25625	1.78e-08	1.75e-06	YES	pseudogene
ENSG00000117133	RPF1	0.367141	0.1182	0.431045	NO	protein_coding
ENSG00000174021	GNG5	0.0153238	0.916088	0.975582	NO	protein_coding
ENSG00000122432	SPATA1	-0.155262	0.646985	0.869191	NO	pseudogene
ENSG00000117151	CTBS	0.145225	0.493516	0.78668	NO	protein_coding
ENSG00000232622	RP11-484D4.3	-0.81315	0.790034		NO	pseudogene
ENSG00000117155	SSX2IP	0.0813649	0.72582	0.904449	NO	protein_coding
ENSG00000171517	LPAR3	-3.31473	0.338297		NO	protein_coding
ENSG00000055732	MCOLN3	-0.371052	0.267193	0.61389	NO	protein_coding
ENSG00000162642	C1orf52	0.267183	0.41647	0.735846	NO	protein_coding
ENSG00000142867	BCL10	0.0165867	0.947377	0.98431	NO	protein_coding
ENSG00000153904	DDAH1	0.604999	0.0304691	0.217041	NO	protein_coding
ENSG00000122417	ODF2L	0.0621258	0.79045	0.932395	NO	protein_coding
ENSG00000016602	CLCA4	0.0815292	0.982558		NO	protein_coding
ENSG00000097033	SH3GLB1	0.262464	0.149397	0.477297	NO	protein_coding
ENSG00000183291	2020-09-15	0.0720897	0.618848	0.853711	NO	protein_coding
ENSG00000153936	HS2ST1	0.0568624	0.864159	0.960401	NO	protein_coding
ENSG00000065243	PKN2	-0.321967	0.167196	0.499535	NO	protein_coding
ENSG00000137947	GTF2B	0.671851	0.0444084	0.267999	NO	protein_coding
ENSG00000137944	CCBL2	-0.109446	0.762329	0.922431	NO	protein_coding
ENSG00000234518	PTGES3P1	0.609768	0.00328805	0.0540669	NO	pseudogene
ENSG00000238081	RP4-620F22.3	3.00028	0.287711		NO	pseudogene
ENSG00000197147	LRRC8B	0.28789	0.493415	0.78668	NO	protein_coding
ENSG00000171492	LRRC8D	-0.274623	0.444923	0.753326	NO	protein_coding
ENSG00000162664	ZNF326	0.135517	0.587912	0.837615	NO	protein_coding
ENSG00000122482	ZNF644	0.227254	0.321362	0.663716	NO	protein_coding
ENSG00000232393	RPL5P6	0.92806	0.128984	0.448409	NO	pseudogene
ENSG00000229067	RP11-91I11.1	-1.5848	0.630674		NO	pseudogene
ENSG00000203914	HSP90B3P	0.93526	0.00203527	0.0384483	NO	pseudogene
ENSG00000069702	TGFBR3	0.437087	0.348295	0.686459	NO	protein_coding
ENSG00000137948	BRDT	12.0519	0.811496		NO	protein_coding
ENSG00000230667	SETSIP	5.30703	0.238197		NO	pseudogene
ENSG00000224678	GAPDHP46	1.12692	0.407407		NO	pseudogene
ENSG00000233401	PRKAR1AP	1.93863	0.0848182		NO	pseudogene
ENSG00000233125	ACTBP12	-0.224998	0.771827	0.923995	NO	pseudogene
ENSG00000122484	RPAP2	-0.125336	0.659903	0.874855	NO	protein_coding
ENSG00000067208	EVI5	-0.0414286	0.867389	0.960975	NO	protein_coding
ENSG00000122406	RPL5	0.361543	9.18e-07	5.71e-05	NO	protein_coding
ENSG00000117500	TMED5	-0.112814	0.615776	0.852005	NO	protein_coding
ENSG00000122483	CCDC18	-0.761618	0.135895	0.460571	NO	protein_coding
ENSG00000223745	RP4-717I23.3	0.258014	0.303978	0.648625	NO	processed_transcript
ENSG00000117505	DR1	0.178419	0.43242	0.746091	NO	protein_coding
ENSG00000137942	FNBP1L	0.286448	0.13842	0.46354	NO	protein_coding
ENSG00000067334	DNTTIP2	0.412281	0.0396646	0.251703	NO	protein_coding
ENSG00000023909	GCLM	0.0150808	0.934582	0.98023	NO	protein_coding
ENSG00000232918	RP11-366L18.1	2.53915	0.12048		NO	pseudogene
ENSG00000117528	ABCD3	0.00173429	0.993846	0.998103	NO	protein_coding
ENSG00000117525	F3	0.400848	0.264628	0.610175	NO	protein_coding
ENSG00000117519	CNN3	-0.369985	0.156049	0.487065	NO	protein_coding
ENSG00000172339	ALG14	0.0634973	0.861563	0.959054	NO	protein_coding
ENSG00000225923	RP4-736I12.1	2.58159	0.514867		NO	pseudogene
ENSG00000228502	EEF1A1P11	0.493348	0.00206836	0.0385535	NO	pseudogene
ENSG00000137970	RPL7P9	0.982486	2.78e-08	2.64e-06	NO	pseudogene
ENSG00000117569	PTBP2	0.330402	0.258411	0.604032	NO	protein_coding
ENSG00000228057	SEC63P1	1.55609	0.00024269	0.00728959	YES	pseudogene
ENSG00000156875	HIAT1	0.0122001	0.960129	0.987978	NO	protein_coding
ENSG00000137996	RTCA	-0.088813	0.764821	0.923008	NO	protein_coding
ENSG00000162695	SLC30A7	0.51553	0.0388915	0.248693	NO	protein_coding
ENSG00000117543	DPH5	0.401234	0.303127	0.648416	NO	protein_coding
ENSG00000228399	RP4-575N6.2	-0.102421	0.373566	0.70585	NO	pseudogene
ENSG00000173810	PPIAP7	1.74452	0.47414		NO	pseudogene
ENSG00000183298	RP11-556K13.1	0.0633571	0.852161	0.955104	NO	pseudogene
ENSG00000185946	RNPC3	-0.347864	0.121234	0.437158	NO	protein_coding
ENSG00000228347	FTLP17	1.29185	0.254796		NO	pseudogene
ENSG00000227850	SEPT2P1	2.37817	0.00631117	0.0832028	NO	pseudogene
ENSG00000237897	RP11-90H3.2	1.12746	0.462379		NO	pseudogene
ENSG00000232952	RP11-90H3.1	2.0471	5.93e-08	5.14e-06	YES	pseudogene
ENSG00000232551	RP11-233E12.2	1.28193	0.778985		NO	pseudogene
ENSG00000224550	RP11-270C12.3	0.601047	0.00577835	0.078535	NO	pseudogene
ENSG00000085491	SLC25A24	0.169765	0.581699	0.83472	NO	protein_coding
ENSG00000134186	PRPF38B	0.250626	0.271653	0.618616	NO	protein_coding
ENSG00000116266	STXBP3	0.0241536	0.923884	0.97739	NO	protein_coding
ENSG00000121940	CLCC1	-0.0920643	0.76898	0.923574	NO	protein_coding
ENSG00000244716	RP11-20O24.4	0.35832	0.43065	0.745264	NO	pseudogene
ENSG00000228665	RP11-20O24.1	0.745137	0.1596	0.491006	NO	pseudogene
ENSG00000197780	TAF13	0.00908008	0.967838	0.990594	NO	protein_coding
ENSG00000215717	TMEM167B	-0.158477	0.584548	0.836373	NO	protein_coding
ENSG00000116299	KIAA1324	0.0322498	0.812178	0.93984	NO	protein_coding
ENSG00000031698	SARS	0.420479	0.00148404	0.0301866	NO	protein_coding
ENSG00000134243	SORT1	-0.0741094	0.749757	0.917486	NO	protein_coding
ENSG00000143106	PSMA5	0.173976	0.443426	0.75263	NO	protein_coding
ENSG00000065135	GNAI3	0.209443	0.431965	0.746091	NO	protein_coding
ENSG00000116337	AMPD2	0.382154	0.181063	0.520102	NO	protein_coding
ENSG00000168765	GSTM4	0.463657	0.323681	0.665889	NO	protein_coding
ENSG00000213366	GSTM2	-0.284072	0.482181	0.78163	NO	protein_coding
ENSG00000134202	GSTM3	0.192167	0.402652	0.725209	NO	protein_coding
ENSG00000168710	AHCYL1	-0.152982	0.356374	0.691688	NO	protein_coding
ENSG00000197106	SLC6A17	-0.213547	0.589784	0.838653	NO	protein_coding
ENSG00000134248	LAMTOR5	-0.0150118	0.894188	0.969412	NO	protein_coding
ENSG00000237415	NRBF2P3	0.815548	0.640361		NO	pseudogene
ENSG00000121931	LRIF1	0.523619	0.163363	0.495457	NO	protein_coding
ENSG00000156171	DRAM2	-0.262853	0.336185	0.675593	NO	protein_coding
ENSG00000134255	CEPT1	0.386057	0.193825	0.534498	NO	protein_coding
ENSG00000236012	HIGD1AP12	-1.7093	0.574382		NO	pseudogene
ENSG00000116455	WDR77	-0.649695	0.141692	0.466307	NO	protein_coding
ENSG00000116459	ATP5F1	0.161904	0.233915	0.580861	NO	protein_coding
ENSG00000215867	KRT18P57	0.527109	0.86905		NO	pseudogene
ENSG00000171385	KCND3	-0.460494	0.186006	0.526424	NO	protein_coding
ENSG00000143079	CTTNBP2NL	-0.530543	0.176431	0.513412	NO	protein_coding
ENSG00000007341	ST7L	0.320097	0.409587	0.730639	NO	protein_coding
ENSG00000116489	CAPZA1	0.221033	0.0894933	0.379494	NO	protein_coding
ENSG00000238975	snoU13	-2.03728	0.156341	0.487349	NO	snoRNA
ENSG00000155363	MOV10	-0.265897	0.509017	0.795899	NO	protein_coding
ENSG00000155366	RHOC	0.394123	0.322923	0.665263	NO	protein_coding
ENSG00000229020	AKR7A2P1	-0.199548	0.951017		NO	pseudogene
ENSG00000198799	LRIG2	0.188281	0.586983	0.837417	NO	protein_coding
ENSG00000233839	RP11-389O22.4	0.434373	0.342406	0.680374	NO	pseudogene
ENSG00000236887	RP11-389O22.5	-1.10276	0.194212		NO	pseudogene
ENSG00000081026	MAGI3	0.4896	0.203358	0.546532	NO	protein_coding
ENSG00000232499	RP11-512F24.1	0.0206254	0.98737		NO	pseudogene
ENSG00000116793	PHTF1	0.176138	0.610499	0.849083	NO	protein_coding
ENSG00000081019	RSBN1	-0.204044	0.490961	0.785912	NO	protein_coding
ENSG00000163349	HIPK1	0.198193	0.345897	0.684101	NO	protein_coding
ENSG00000197323	TRIM33	-0.229022	0.362965	0.697184	NO	protein_coding
ENSG00000225650	EIF2S2P5	0.378363	0.868324	0.961355	NO	pseudogene
ENSG00000236480	PKMP1	0.586679	0.112107	0.42144	NO	pseudogene
ENSG00000116752	BCAS2	0.180969	0.398805	0.722049	NO	protein_coding
ENSG00000213281	NRAS	0.256876	0.457246	0.762636	NO	protein_coding
ENSG00000009307	CSDE1	0.192511	0.114576	0.426278	NO	protein_coding
ENSG00000052723	SIKE1	0.0966611	0.74509	0.91459	NO	protein_coding
ENSG00000134198	TSPAN2	0.272029	0.240931	0.586603	NO	protein_coding
ENSG00000232185	CNOT7P2	2.18888	0.477346		NO	pseudogene
ENSG00000214204	HNRNPA1P43	0.942887	0.549936		NO	pseudogene
ENSG00000173212	MAB21L3	-0.132912	0.888033		NO	protein_coding
ENSG00000163399	ATP1A1	0.251758	0.115807	0.428732	NO	protein_coding
ENSG00000269279	AL136376.1	-1.47263	0.737315		NO	protein_coding
ENSG00000212385	RNU6-817P	-0.0533859	0.963036	0.989337	NO	snRNA
ENSG00000177173	NAP1L4P1	-0.284948	0.660528	0.875179	NO	pseudogene
ENSG00000231072	GAPDHP64	0.222508	0.691742	0.889327	NO	pseudogene
ENSG00000134247	PTGFRN	0.864796	0.0509242	0.287896	NO	protein_coding
ENSG00000198162	MAN1A2	-0.0144531	0.938431	0.98134	NO	protein_coding
ENSG00000183508	FAM46C	0.244421	0.247477	0.594861	NO	protein_coding
ENSG00000228217	AL390877.1	0.593097	0.559619	0.824599	NO	pseudogene
ENSG00000196505	GDAP2	0.528524	0.164761	0.495457	NO	protein_coding
ENSG00000226126	PSMC1P12	0.346211	0.916261		NO	pseudogene
ENSG00000232780	RP5-871G17.5	2.16485	0.276621		NO	pseudogene
ENSG00000235595	GAPDHP23	2.21246	0.321431		NO	pseudogene
ENSG00000092621	PHGDH	0.262236	0.599431	0.842772	NO	protein_coding
ENSG00000227205	PFN1P9	12.1405	0.819852		NO	pseudogene
ENSG00000273131	RP6-42F4.1	0.125088	0.765257	0.923008	NO	processed_transcript
ENSG00000227193	RP11-439A17.4	3.50232	0.356585		NO	lincRNA
ENSG00000269996	RP11-343N15.5	0.159151	0.640585	0.866929	NO	lincRNA
ENSG00000233432	RP11-344P13.3	-0.58011	0.348095	0.686364	NO	pseudogene
ENSG00000230255	RP11-423O2.1	-14.2916	0.781899		NO	pseudogene
ENSG00000232745	ANKRD20A14P	-1.01817	0.49525	0.788134	NO	pseudogene
ENSG00000225278	RP11-782C8.5	0.438783	0.777034	0.927153	NO	lincRNA
ENSG00000185044	RP11-435B5.4	0.630453	0.180554	0.519137	NO	lincRNA
ENSG00000238261	RP11-435B5.5	-0.48576	0.790042	0.932181	NO	lincRNA
ENSG00000223804	RP6-206I17.1	0.386198	0.48884	0.785194	NO	lincRNA
ENSG00000231734	RP6-206I17.2	1.17222	0.206168	0.549908	NO	lincRNA
ENSG00000236334	PPIAL4G	-3.02211	0.406463		NO	protein_coding
ENSG00000236943	RP11-640M9.1	0.0628711	0.924482	0.97739	NO	antisense
ENSG00000201699	RNU1-59P	-1.30367	0.66866		NO	snRNA
ENSG00000215861	WI2-1896O14.1	0.93988	0.000596395	0.0149697	NO	pseudogene
ENSG00000254539	RP4-791M13.3	1.08836	0.43375	0.746269	NO	antisense
ENSG00000178104	PDE4DIP	0.319404	0.0347717	0.234176	NO	protein_coding
ENSG00000255148	RP4-791M13.4	0.69271	0.663474	0.875467	NO	antisense
ENSG00000223380	SEC22B	0.261958	0.0110099	0.118916	NO	processed_transcript
ENSG00000177144	NUDT4P1	0.512174	0.79363		NO	pseudogene
ENSG00000163386	NBPF10	1.72897	2.27e-07	1.65e-05	YES	protein_coding
ENSG00000117289	TXNIP	-0.439436	0.154309	0.484629	NO	protein_coding
ENSG00000121851	POLR3GL	-0.0606909	0.820334	0.941583	NO	protein_coding
ENSG00000152022	LIX1L	0.17224	0.567718	0.82757	NO	protein_coding
ENSG00000131795	RBM8A	0.114135	0.489744	0.785526	NO	protein_coding
ENSG00000131779	PEX11B	0.125732	0.713163	0.899288	NO	protein_coding
ENSG00000131788	PIAS3	-0.282417	0.537309	0.814231	NO	protein_coding
ENSG00000121848	RNF115	-0.0208985	0.945102	0.984136	NO	protein_coding
ENSG00000174827	PDZK1	0.0994599	0.774707	0.925601	NO	protein_coding
ENSG00000117262	GPR89A	-0.315089	0.369216	0.701899	NO	protein_coding
ENSG00000215860	PDZK1P1	-0.136615	0.975643		NO	pseudogene
ENSG00000229828	RP11-94I2.1	-2.03405	0.426846		NO	pseudogene
ENSG00000152042	NBPF11	1.14396	0.319127		NO	protein_coding
ENSG00000232637	WI2-3658N16.1	0.658833	0.233107	0.580656	NO	pseudogene
ENSG00000234225	RP4-704D21.2	0.0749152	0.974949		NO	lincRNA
ENSG00000227242	NBPF13P	-0.123576	0.710504	0.898324	NO	pseudogene
ENSG00000180867	PDIA3P1	0.328852	0.03115	0.219634	NO	pseudogene
ENSG00000131778	CHD1L	0.527158	0.10044	0.399058	NO	protein_coding
ENSG00000213226	RP11-337C18.4	0.890275	0.292288	0.63692	NO	pseudogene
ENSG00000116128	BCL9	0.186883	0.552622	0.821957	NO	protein_coding
ENSG00000162836	ACP6	-0.0511294	0.902326	0.972126	NO	protein_coding
ENSG00000203836	NBPF24	-0.544355	0.87557		NO	protein_coding
ENSG00000223612	RP11-289I10.2	-0.0510546	0.933318	0.980088	NO	pseudogene
ENSG00000234367	PFN1P3	1.12545	0.800908		NO	pseudogene
ENSG00000227212	PFN1P7	9.61769	0.821114		NO	pseudogene
ENSG00000203827	NBPF16	1.93949	0.006545	0.0846623	NO	protein_coding
ENSG00000231448	RP11-763B22.9	0.483914	0.855361		NO	pseudogene
ENSG00000232527	RP11-14N7.2	0.538189	0.11907	0.432464	NO	lincRNA
ENSG00000203825	RP11-744H18.1	1.75379	0.524656		NO	pseudogene
ENSG00000179571	NBPF23	1.57885	3.66e-08	3.37e-06	YES	pseudogene
ENSG00000233430	RP11-403I13.9	5.39829	0.224865		NO	lincRNA
ENSG00000212544	RNVU1-19	2.19645	0.150189	0.478417	NO	snRNA
ENSG00000233368	RP11-277L2.3	0.313561	0.764367	0.923008	NO	lincRNA
ENSG00000234232	RP11-353N4.5	1.88719	0.310718	0.653871	NO	lincRNA
ENSG00000223759	RP11-353N4.4	-3.17198	0.000100177	0.00345861	YES	lincRNA
ENSG00000197844	AL358813.1	-0.345844	0.839249	0.951374	NO	pseudogene
ENSG00000203819	HIST2H2BC	-3.46556	0.37038		NO	pseudogene
ENSG00000184678	HIST2H2BE	-1.65179	6.6e-05	0.00244704	YES	protein_coding
ENSG00000184260	HIST2H2AC	0.805665	0.194451	0.53535	NO	protein_coding
ENSG00000178096	BOLA1	0.706797	0.131727	0.453051	NO	protein_coding
ENSG00000159164	SV2A	-0.506812	0.137018	0.462316	NO	protein_coding
ENSG00000143368	SF3B4	-0.039859	0.867176	0.96091	NO	protein_coding
ENSG00000163113	OTUD7B	0.720032	0.02068	0.175304	NO	protein_coding
ENSG00000143401	ANP32E	0.177513	0.304575	0.648772	NO	protein_coding
ENSG00000117362	APH1A	0.520654	0.250931	0.597811	NO	protein_coding
ENSG00000187145	MRPS21	0.0538586	0.677126	0.882035	NO	protein_coding
ENSG00000117360	PRPF3	0.169708	0.623689	0.856586	NO	protein_coding
ENSG00000163125	RPRD2	0.287406	0.27282	0.619016	NO	protein_coding
ENSG00000228126	LINC00568	1.60143	0.0233756	0.187935	NO	lincRNA
ENSG00000203804	ADAMTSL4-AS1	2.6051	0.565508		NO	protein_coding
ENSG00000143384	MCL1	0.374037	0.156386	0.487349	NO	protein_coding
ENSG00000143420	ENSA	0.110765	0.486402	0.78411	NO	protein_coding
ENSG00000143457	GOLPH3L	0.539781	0.108792	0.414271	NO	protein_coding
ENSG00000163131	CTSS	0.0184354	0.974746	0.992143	NO	protein_coding
ENSG00000236713	RP11-363I22.3	1.30594	0.690273		NO	pseudogene
ENSG00000143437	ARNT	0.133709	0.569417	0.82805	NO	protein_coding
ENSG00000224800	RP11-235D19.2	-2.51607	0.511144		NO	pseudogene
ENSG00000143363	PRUNE	0.126941	0.664208	0.875817	NO	protein_coding
ENSG00000143443	C1orf56	0.206482	0.538274	0.81478	NO	protein_coding
ENSG00000213190	MLLT11	0.318738	0.231256	0.578518	NO	protein_coding
ENSG00000143458	GABPB2	0.0386157	0.91306	0.975405	NO	protein_coding
ENSG00000163156	SCNM1	0.610463	0.0326145	0.225411	NO	protein_coding
ENSG00000163155	LYSMD1	0.122712	0.652615	0.871355	NO	protein_coding
ENSG00000163159	VPS72	0.478869	0.06949	0.33166	NO	protein_coding
ENSG00000143398	PIP5K1A	0.0806325	0.805291	0.937812	NO	protein_coding
ENSG00000159352	PSMD4	0.374345	0.0634438	0.318492	NO	protein_coding
ENSG00000143373	ZNF687	0.0218355	0.966432	0.990295	NO	protein_coding
ENSG00000265753	RN7SL444P	-0.996098	0.154344	0.484629	NO	misc_RNA
ENSG00000143416	SELENBP1	0.766929	0.107468	0.411208	NO	protein_coding
ENSG00000159377	PSMB4	0.18465	0.165423	0.496543	NO	protein_coding
ENSG00000143442	POGZ	-0.0219781	0.911522	0.974559	NO	protein_coding
ENSG00000143367	TUFT1	0.866033	0.0136117	0.138097	NO	protein_coding
ENSG00000143376	SNX27	0.405855	0.126638	0.44567	NO	protein_coding
ENSG00000159409	CELF3	-0.615335	0.0236825	0.189341	NO	protein_coding
ENSG00000178796	RIIAD1	0.402448	0.240818	0.586603	NO	protein_coding
ENSG00000269621	RP11-98D18.15	-2.59304	0.155472	0.486558	NO	antisense
ENSG00000236940	RP11-98D18.7	-4.18133	0.188279	0.5282	NO	pseudogene
ENSG00000143436	MRPL9	0.107491	0.712298	0.898996	NO	protein_coding
ENSG00000269489	RP11-98D18.17	-3.44261	0.44568		NO	lincRNA
ENSG00000143365	RORC	-0.127594	0.812017	0.93984	NO	protein_coding
ENSG00000159445	THEM4	0.0986818	0.786442	0.930826	NO	protein_coding
ENSG00000197747	S100A10	-0.123203	0.628594	0.858979	NO	protein_coding
ENSG00000163191	S100A11	0.460968	0.00831851	0.0996783	NO	protein_coding
ENSG00000183586	HMGN3P1	1.41791	0.0904021	0.380956	NO	pseudogene
ENSG00000230779	RP1-140J1.4	0.674149	0.548228		NO	pseudogene
ENSG00000237008	AL591704.5	-0.655065	0.693222		NO	pseudogene
ENSG00000197956	S100A6	0.380884	0.0225858	0.185118	NO	protein_coding
ENSG00000272030	RP1-178F15.4	16.4689	0.81282		NO	antisense
ENSG00000143553	SNAPIN	-0.499289	0.0410573	0.25515	NO	protein_coding
ENSG00000143621	ILF2	0.200653	0.291607	0.636428	NO	protein_coding
ENSG00000143624	INTS3	-0.135564	0.579463	0.833447	NO	protein_coding
ENSG00000143554	SLC27A3	-0.0573607	0.915148	0.975559	NO	protein_coding
ENSG00000143614	GATAD2B	-0.124195	0.687042	0.886732	NO	protein_coding
ENSG00000198837	DENND4B	0.526198	0.188687	0.528851	NO	protein_coding
ENSG00000160741	CRTC2	0.24791	0.563042	0.824958	NO	protein_coding
ENSG00000143570	SLC39A1	0.132493	0.649646	0.870622	NO	protein_coding
ENSG00000143543	JTB	-0.104821	0.541611	0.816676	NO	protein_coding
ENSG00000143545	RAB13	0.169059	0.389723	0.715693	NO	protein_coding
ENSG00000177954	RPS27	0.676952	7.12e-13	1.95e-10	NO	protein_coding
ENSG00000143549	TPM3	0.531938	6e-05	0.00227011	NO	protein_coding
ENSG00000143612	C1orf43	-0.0102024	0.951208	0.985324	NO	protein_coding
ENSG00000143569	UBAP2L	-0.0646019	0.71929	0.901023	NO	protein_coding
ENSG00000143575	HAX1	0.319536	0.0645238	0.321051	NO	protein_coding
ENSG00000143515	ATP8B2	-0.262796	0.4953	0.788134	NO	protein_coding
ENSG00000238365	RNU7-57P	-4.68313	0.105283		NO	snRNA
ENSG00000160714	UBE2Q1	-0.14684	0.603782	0.845183	NO	protein_coding
ENSG00000160716	CHRNB2	0.706585	0.170766	0.504502	NO	protein_coding
ENSG00000160710	ADAR	0.460436	0.00371155	0.0579632	NO	protein_coding
ENSG00000163344	PMVK	-0.213012	0.400171	0.723504	NO	protein_coding
ENSG00000163346	PBXIP1	-0.152606	0.598752	0.842247	NO	protein_coding
ENSG00000163348	PYGO2	0.219678	0.609425	0.848614	NO	protein_coding
ENSG00000160691	SHC1	0.841231	0.0317577	0.222009	NO	protein_coding
ENSG00000173207	CKS1B	1.12974	0.000154327	0.00505689	YES	protein_coding
ENSG00000160688	FLAD1	0.659717	0.0864521	0.373452	NO	protein_coding
ENSG00000143537	ADAM15	1.96473	0.000475843	0.0124285	YES	protein_coding
ENSG00000169241	SLC50A1	0.00181964	0.993442	0.997983	NO	protein_coding
ENSG00000179085	DPM3	-0.117102	0.408756	0.730149	NO	protein_coding
ENSG00000223452	HMGN2P18	2.3149	0.38929		NO	pseudogene
ENSG00000163463	KRTCAP2	0.654472	6.87e-05	0.00253674	NO	protein_coding
ENSG00000163462	TRIM46	-0.803162	0.173094	0.50889	NO	protein_coding
ENSG00000173171	MTX1	0.405323	0.319788	0.661982	NO	protein_coding
ENSG00000236675	MTX1P1	-3.69611	0.0682436	0.328676	NO	pseudogene
ENSG00000177628	GBA	0.603756	0.0348713	0.234322	NO	protein_coding
ENSG00000116521	SCAMP3	0.305014	0.185504	0.526151	NO	protein_coding
ENSG00000160752	FDPS	0.0883583	0.652817	0.871355	NO	protein_coding
ENSG00000116539	ASH1L	0.254647	0.172228	0.507007	NO	protein_coding
ENSG00000207720	MIR555	2.57764	0.307606		NO	miRNA
ENSG00000163374	YY1AP1	-0.172838	0.529172	0.809159	NO	protein_coding
ENSG00000132676	DAP3	0.20254	0.34294	0.680968	NO	protein_coding
ENSG00000227673	RP11-243J18.2	-0.0967324	0.896863	0.969913	NO	antisense
ENSG00000116580	GON4L	-0.0191304	0.941918	0.982758	NO	protein_coding
ENSG00000132718	SYT11	0.232373	0.314795	0.657843	NO	protein_coding
ENSG00000132680	KIAA0907	0.13711	0.646946	0.869191	NO	protein_coding
ENSG00000163479	SSR2	0.235516	0.095577	0.39041	NO	protein_coding
ENSG00000116586	LAMTOR2	0.373059	0.0687377	0.329466	NO	protein_coding
ENSG00000132698	RAB25	0.332519	0.251137	0.597811	NO	protein_coding
ENSG00000160789	LMNA	0.444285	0.0410177	0.255143	NO	protein_coding
ENSG00000160785	SLC25A44	-0.291561	0.43292	0.746091	NO	protein_coding
ENSG00000260238	PMF1-BGLAP	5.25255	0.188372		NO	protein_coding
ENSG00000160783	PMF1	-0.104557	0.656208	0.872524	NO	protein_coding
ENSG00000198952	SMG5	0.618085	0.0263925	0.200525	NO	protein_coding
ENSG00000198715	C1orf85	0.127307	0.647334	0.869318	NO	protein_coding
ENSG00000163468	CCT3	0.277393	0.0872164	0.374825	NO	protein_coding
ENSG00000228155	AL589685.1	-0.396371	0.805973		NO	pseudogene
ENSG00000132677	RHBG	0.834875	0.830685		NO	protein_coding
ENSG00000116604	MEF2D	-0.241004	0.476546	0.776993	NO	protein_coding
ENSG00000163382	APOA1BP	0.0776919	0.64881	0.870134	NO	protein_coding
ENSG00000160818	GPATCH4	1.25688	0.000147116	0.00483819	YES	protein_coding
ENSG00000143319	ISG20L2	0.266568	0.472747	0.774397	NO	protein_coding
ENSG00000143303	RRNAD1	0.295119	0.24126	0.586931	NO	protein_coding
ENSG00000143314	MRPL24	0.21244	0.324711	0.666964	NO	protein_coding
ENSG00000143321	HDGF	0.160145	0.502123	0.791183	NO	protein_coding
ENSG00000143294	PRCC	-0.293964	0.387688	0.714378	NO	protein_coding
ENSG00000237842	RP11-110J1.2	1.75095	0.000437737	0.0115673	YES	pseudogene
ENSG00000224520	KRT8P45	0.396138	0.542421	0.816941	NO	pseudogene
ENSG00000143297	FCRL5	1.83057	0.633112		NO	protein_coding
ENSG00000231700	RP11-367J7.4	0.548438	0.863124		NO	pseudogene
ENSG00000227295	ELL2P1	0.0310907	0.91665	0.975582	NO	pseudogene
ENSG00000229914	RP11-404O13.4	1.03845	0.490234		NO	pseudogene
ENSG00000176320	RP11-404O13.5	-0.510496	0.783728		NO	lincRNA
ENSG00000236257	EI24P2	-0.0233669	0.937442	0.980902	NO	pseudogene
ENSG00000231434	RP11-144L1.8	0.74507	0.0178328	0.162571	NO	pseudogene
ENSG00000163554	SPTA1	-1.36573	0.669076		NO	protein_coding
ENSG00000163564	PYHIN1	3.25578	0.490611		NO	protein_coding
ENSG00000158716	DUSP23	0.15531	0.620949	0.85553	NO	protein_coding
ENSG00000158710	TAGLN2	0.560553	0.000959002	0.0214964	NO	protein_coding
ENSG00000143315	PIGM	0.0413035	0.908686	0.973007	NO	protein_coding
ENSG00000162729	IGSF8	0.0594644	0.880586	0.965467	NO	protein_coding
ENSG00000132681	ATP1A4	2.22959	0.431499		NO	protein_coding
ENSG00000162734	PEA15	0.994509	0.00159206	0.0317391	NO	protein_coding
ENSG00000132716	DCAF8	-0.103408	0.668599	0.877306	NO	protein_coding
ENSG00000162735	PEX19	0.654237	0.0290338	0.211307	NO	protein_coding
ENSG00000122218	COPA	0.238783	0.164268	0.495457	NO	protein_coding
ENSG00000162736	NCSTN	0.276589	0.216914	0.563901	NO	protein_coding
ENSG00000228863	RP11-404F10.2	3.42776	0.219731		NO	antisense
ENSG00000213080	RP11-312J18.5	0.883733	0.00185623	0.0358168	NO	pseudogene
ENSG00000198358	RP11-544M22.1	2.22876	0.533458		NO	antisense
ENSG00000233691	RP11-312J18.7	0.473506	0.903082		NO	pseudogene
ENSG00000158769	F11R	0.147619	0.571715	0.829452	NO	protein_coding
ENSG00000215845	TSTD1	-0.0399611	0.7765	0.926637	NO	protein_coding
ENSG00000162755	KLHDC9	0.061423	0.918649	0.975582	NO	protein_coding
ENSG00000143256	PFDN2	0.0204557	0.909258	0.973194	NO	protein_coding
ENSG00000158796	DEDD	0.3991	0.128903	0.448409	NO	protein_coding
ENSG00000143222	UFC1	0.129718	0.422214	0.738913	NO	protein_coding
ENSG00000143258	USP21	0.916675	0.0646492	0.32121	NO	protein_coding
ENSG00000143224	PPOX	-0.231449	0.655121	0.87185	NO	protein_coding
ENSG00000158850	B4GALT3	0.35317	0.30187	0.646755	NO	protein_coding
ENSG00000158864	NDUFS2	-0.0827663	0.682311	0.884834	NO	protein_coding
ENSG00000143257	NR1I3	1.44899	0.607302		NO	protein_coding
ENSG00000143252	SDHC	0.595655	0.0401234	0.252304	NO	protein_coding
ENSG00000206921	RNU6-481P	4.59656	0.296948		NO	snRNA
ENSG00000215840	RP11-122G18.7	-0.322383	0.654556	0.871355	NO	pseudogene
ENSG00000225217	HSPA7	1.38566	0.705693		NO	pseudogene
ENSG00000213075	RPL31P11	0.779968	0.0448961	0.269706	NO	pseudogene
ENSG00000118217	ATF6	0.326711	0.137715	0.463283	NO	protein_coding
ENSG00000152332	UHMK1	0.435041	0.110425	0.418434	NO	protein_coding
ENSG00000117143	UAP1	-0.385512	0.275697	0.622477	NO	protein_coding
ENSG00000132196	HSD17B7	0.22259	0.499823	0.789763	NO	protein_coding
ENSG00000117152	RGS4	-0.21282	0.390336	0.715693	NO	protein_coding
ENSG00000213070	HMGB3P6	1.59092	0.0126857	0.131351	NO	pseudogene
ENSG00000185630	PBX1	-0.153109	0.505335	0.793059	NO	protein_coding
ENSG00000225487	RP11-403P14.1	1.30761	0.275251		NO	pseudogene
ENSG00000143198	MGST3	0.0809602	0.563848	0.825482	NO	protein_coding
ENSG00000143149	ALDH9A1	0.00223327	0.991849	0.997907	NO	protein_coding
ENSG00000225272	RP11-466F5.4	0.54321	0.686723		NO	pseudogene
ENSG00000143183	TMCO1	0.00834436	0.950597	0.985088	NO	protein_coding
ENSG00000230659	RP11-466F5.9	-0.152265	0.940522		NO	pseudogene
ENSG00000226292	RP11-7G12.1	12.971	0.789155		NO	pseudogene
ENSG00000215835	RP11-9L18.2	0.648433	0.0993739	0.397628	NO	pseudogene
ENSG00000232341	RPL4P2	0.378798	0.594735	0.84118	NO	pseudogene
ENSG00000143157	POGK	0.0919193	0.770843	0.923919	NO	protein_coding
ENSG00000213068	RP11-277B15.1	1.31763	0.541953		NO	pseudogene
ENSG00000143190	POU2F1	0.40217	0.246444	0.59393	NO	protein_coding
ENSG00000143162	CREG1	-0.154312	0.610606	0.849101	NO	protein_coding
ENSG00000231029	RP3-455J7.3	-2.32561	0.464708		NO	pseudogene
ENSG00000197965	MPZL1	0.380534	0.23354	0.580656	NO	protein_coding
ENSG00000250762	RP1-313L4.4	-0.0570268	0.937619	0.980946	NO	pseudogene
ENSG00000143158	MPC2	-0.113253	0.421882	0.738744	NO	protein_coding
ENSG00000143164	DCAF6	-0.29896	0.249245	0.596532	NO	protein_coding
ENSG00000224837	GCSHP5	0.501469	0.861707		NO	pseudogene
ENSG00000143155	TIPRL	0.136322	0.643739	0.867716	NO	protein_coding
ENSG00000237049	RPL34P1	0.155532	0.849743		NO	pseudogene
ENSG00000213064	SFT2D2	0.0826623	0.72507	0.904055	NO	protein_coding
ENSG00000237658	RP5-968D22.3	10.4436	0.769573		NO	lincRNA
ENSG00000229757	RP4-738P11.4	-0.348611	0.834809		NO	pseudogene
ENSG00000229612	SUMO1P2	-0.272818	0.950193		NO	pseudogene
ENSG00000213063	RPL29P7	12.0259	0.807605		NO	pseudogene
ENSG00000143153	ATP1B1	0.0573476	0.58956	0.838653	NO	protein_coding
ENSG00000007908	SELE	12.1038	0.745691		NO	protein_coding
ENSG00000075945	KIFAP3	0.104452	0.640565	0.866929	NO	protein_coding
ENSG00000233985	RP11-297H3.3	0.937859	0.318832		NO	lincRNA
ENSG00000231407	RP11-576I22.2	1.66772	0.595003		NO	antisense
ENSG00000230547	HMGB1P11	-1.07384	0.39962		NO	pseudogene
ENSG00000117523	PRRC2C	0.238969	0.0482322	0.280748	NO	protein_coding
ENSG00000233328	PFN1P1	0.622573	0.00824373	0.0993582	NO	pseudogene
ENSG00000230364	RPL4P3	1.06	0.0491025	0.283708	NO	pseudogene
ENSG00000117533	VAMP4	0.597581	0.0646264	0.32121	NO	protein_coding
ENSG00000224600	RP4-612B18.1	1.04978	0.480783		NO	pseudogene
ENSG00000208024	MIR199A2	-3.75193	0.31322		NO	miRNA
ENSG00000135845	PIGC	0.276897	0.382223	0.710856	NO	protein_coding
ENSG00000094975	SUCO	-0.0811832	0.700318	0.893468	NO	protein_coding
ENSG00000229785	SLC25A38P1	-0.748472	0.689672		NO	pseudogene
ENSG00000230849	GOT2P2	-0.0471243	0.895817	0.969412	NO	pseudogene
ENSG00000232751	RP11-296O14.1	-1.55487	0.435286		NO	pseudogene
ENSG00000117592	PRDX6	0.226539	0.251435	0.598132	NO	protein_coding
ENSG00000234741	GAS5	0.505352	0.00144141	0.0296543	NO	processed_transcript
ENSG00000185278	ZBTB37	0.238674	0.549586	0.820433	NO	protein_coding
ENSG00000135870	RC3H1	-0.141824	0.560977	0.824958	NO	protein_coding
ENSG00000152061	RABGAP1L	0.0551095	0.791061	0.932773	NO	protein_coding
ENSG00000237317	RP4-809F4.1	-13.7004	0.74416		NO	pseudogene
ENSG00000223828	BANF1P4	-0.0372989	0.962799	0.989337	NO	pseudogene
ENSG00000237249	RP1-102G20.2	-0.152933	0.762857	0.922451	NO	pseudogene
ENSG00000116161	CACYBP	0.345108	0.062883	0.317352	NO	protein_coding
ENSG00000120333	MRPS14	0.163525	0.480991	0.780785	NO	protein_coding
ENSG00000206659	Y_RNA	-0.505637	0.851523	0.954965	NO	misc_RNA
ENSG00000181101	SDCCAG3P2	2.68798	0.55234		NO	pseudogene
ENSG00000230777	RP11-318C24.1	0.0888723	0.786403	0.930826	NO	pseudogene
ENSG00000143207	RFWD2	0.739902	0.0355562	0.236717	NO	protein_coding
ENSG00000116183	PAPPA2	0.159626	0.598306	0.842247	NO	protein_coding
ENSG00000237514	PTP4A1P7	1.65695	0.182345		NO	pseudogene
ENSG00000213058	RP4-765C7.2	0.699042	0.00105921	0.0233935	NO	pseudogene
ENSG00000116199	FAM20B	0.635975	0.0424298	0.260792	NO	protein_coding
ENSG00000186283	TOR3A	-0.249246	0.562377	0.824958	NO	protein_coding
ENSG00000143322	ABL2	0.512828	0.128439	0.448044	NO	protein_coding
ENSG00000231905	SETP10	5.12625	0.234547		NO	pseudogene
ENSG00000169905	TOR1AIP2	0.500543	5.17e-05	0.00201599	NO	protein_coding
ENSG00000143337	TOR1AIP1	0.410358	0.162209	0.494658	NO	protein_coding
ENSG00000135837	CEP350	-0.0222425	0.911939	0.974559	NO	protein_coding
ENSG00000116260	QSOX1	-0.445132	0.0952975	0.389798	NO	protein_coding
ENSG00000135847	ACBD6	0.24866	0.398541	0.721898	NO	protein_coding
ENSG00000143324	XPR1	0.550383	0.0527094	0.292404	NO	protein_coding
ENSG00000228918	GS1-122H1.2	-0.146483	0.959573		NO	lincRNA
ENSG00000231684	RP11-416K24.2	1.61928	6.74e-11	1.07e-08	YES	pseudogene
ENSG00000135821	GLUL	0.580541	0.0245706	0.192578	NO	protein_coding
ENSG00000135829	DHX9	0.00617327	0.977932	0.993477	NO	protein_coding
ENSG00000157060	SHCBP1L	2.69224	0.501176		NO	protein_coding
ENSG00000176855	KRT18P28	-0.149552	0.934496		NO	pseudogene
ENSG00000135862	LAMC1	0.680594	0.0520119	0.29029	NO	protein_coding
ENSG00000233562	RP11-548N1.1	4.66558	0.254406		NO	pseudogene
ENSG00000116698	SMG7	-0.203091	0.45504	0.760699	NO	protein_coding
ENSG00000162704	ARPC5	0.0339495	0.799271	0.935719	NO	protein_coding
ENSG00000116667	C1orf21	-0.618479	0.168024	0.500188	NO	protein_coding
ENSG00000116406	EDEM3	0.0380058	0.851636	0.954965	NO	protein_coding
ENSG00000121481	RNF2	0.0383236	0.874074	0.963534	NO	protein_coding
ENSG00000231084	CTA-253N17.1	0.0502316	0.940803	0.982338	NO	pseudogene
ENSG00000213051	RPL5P5	-0.00824004	0.96805	0.990698	NO	pseudogene
ENSG00000116679	IVNS1ABP	-0.000782799	0.997607	0.999489	NO	protein_coding
ENSG00000273004	GS1-279B7.2	12.8728	0.79172		NO	lincRNA
ENSG00000047410	TPR	0.217673	0.211623	0.558399	NO	protein_coding
ENSG00000157181	C1orf27	0.329992	0.198686	0.540652	NO	protein_coding
ENSG00000229739	RP11-295K2.3	3.31418	0.388057		NO	antisense
ENSG00000225462	FDPSP1	1.33667	0.0300625	0.215304	NO	pseudogene
ENSG00000230987	RP11-113I24.1	-0.110551	0.730711	0.907698	NO	pseudogene
ENSG00000226723	RP11-142L4.3	1.18367	0.0500029	0.286262	NO	pseudogene
ENSG00000236792	RP11-142L4.2	1.98997	0.0348384	0.234322	NO	pseudogene
ENSG00000231767	MIR4426	0.91188	1.6e-15	8.02e-13	NO	pseudogene
ENSG00000116750	UCHL5	0.0686886	0.807421	0.938425	NO	protein_coding
ENSG00000116747	TROVE2	0.589273	0.000704184	0.016611	NO	protein_coding
ENSG00000272579	RP11-101E13.5	0.156667	0.623507	0.856586	NO	antisense
ENSG00000023572	GLRX2	-0.0909214	0.818898	0.941542	NO	protein_coding
ENSG00000134371	CDC73	-0.120565	0.657273	0.873424	NO	protein_coding
ENSG00000233057	EEF1A1P14	0.962932	0.00400173	0.0610961	NO	pseudogene
ENSG00000177888	ZBTB41	-0.00376603	0.987933	0.996984	NO	protein_coding
ENSG00000221879	MRPS21P3	-1.02136	0.609991		NO	pseudogene
ENSG00000235582	RP11-448G4.2	0.815523	0.175399	0.511826	NO	pseudogene
ENSG00000151414	NEK7	-0.504204	0.138572	0.463565	NO	protein_coding
ENSG00000227747	RP11-16L9.1	0.471522	0.757113		NO	pseudogene
ENSG00000228190	RP11-104D3.1	2.18617	0.220921		NO	pseudogene
ENSG00000236468	RP11-104D3.2	0.723997	0.14455	0.470211	NO	pseudogene
ENSG00000162702	ZNF281	0.337559	0.387981	0.714378	NO	protein_coding
ENSG00000118200	CAMSAP2	-0.0832439	0.812095	0.93984	NO	protein_coding
ENSG00000116857	TMEM9	0.132492	0.425483	0.740875	NO	protein_coding
ENSG00000159176	CSRP1	0.192569	0.417321	0.736109	NO	protein_coding
ENSG00000134369	NAV1	0.103285	0.599753	0.842772	NO	protein_coding
ENSG00000198892	SHISA4	-0.0931875	0.890935	0.969089	NO	protein_coding
ENSG00000134375	TIMM17A	0.112134	0.660454	0.875179	NO	protein_coding
ENSG00000206637	SNORA70	5.88356	0.0637374	0.318841	NO	snoRNA
ENSG00000238003	RP11-465N4.2	0.596969	0.605807		NO	pseudogene
ENSG00000163435	ELF3	0.45178	0.0884076	0.377376	NO	protein_coding
ENSG00000232296	RP11-510N19.2	3.89413	0.334822		NO	pseudogene
ENSG00000133067	LGR6	11.1807	0.774601		NO	protein_coding
ENSG00000236439	RP11-175B9.3	0.261839	0.30234	0.647123	NO	pseudogene
ENSG00000117139	KDM5B	0.50971	0.0737281	0.342455	NO	protein_coding
ENSG00000226148	SLC25A39P1	10.3033	0.801118		NO	pseudogene
ENSG00000214796	RP11-480I12.5	-1.32814	0.616158		NO	pseudogene
ENSG00000183155	RABIF	-0.138745	0.732842	0.90859	NO	protein_coding
ENSG00000117153	KLHL12	0.322838	0.374937	0.707166	NO	protein_coding
ENSG00000159346	ADIPOR1	-0.0614174	0.694875	0.890941	NO	protein_coding
ENSG00000159348	CYB5R1	0.0979084	0.765728	0.923008	NO	protein_coding
ENSG00000163444	TMEM183A	0.174618	0.492513	0.786282	NO	protein_coding
ENSG00000159388	BTG2	-0.292043	0.230636	0.577925	NO	protein_coding
ENSG00000229652	RP11-435P24.2	0.276152	0.797798		NO	pseudogene
ENSG00000058668	ATP2B4	0.416705	0.0945745	0.388605	NO	protein_coding
ENSG00000058673	ZC3H11A	0.146643	0.401171	0.724085	NO	protein_coding
ENSG00000227417	RP11-397P13.6	2.60542	0.462889		NO	pseudogene
ENSG00000182004	SNRPE	0.0280921	0.841397	0.951942	NO	protein_coding
ENSG00000143842	SOX13	0.0260479	0.951649	0.98539	NO	protein_coding
ENSG00000143845	ETNK2	-0.0409735	0.937468	0.980902	NO	protein_coding
ENSG00000174567	GOLT1A	-0.0504798	0.890363	0.969089	NO	protein_coding
ENSG00000143850	PLEKHA6	0.152967	0.591725	0.839933	NO	protein_coding
ENSG00000219133	RP11-203F10.6	0.607215	0.0532231	0.29291	NO	pseudogene
ENSG00000158615	PPP1R15B	0.40148	0.14553	0.471886	NO	protein_coding
ENSG00000133056	PIK3C2B	-0.182206	0.662197	0.875191	NO	protein_coding
ENSG00000198625	MDM4	0.00963102	0.947171	0.98431	NO	protein_coding
ENSG00000236779	RP11-430C7.2	1.42627	0.314005		NO	pseudogene
ENSG00000163531	NFASC	0.0742796	0.734917	0.910287	NO	protein_coding
ENSG00000117222	RBBP5	0.493533	0.043245	0.263298	NO	protein_coding
ENSG00000133059	DSTYK	0.171223	0.594004	0.841071	NO	protein_coding
ENSG00000235363	SNRPGP10	1.00555	1.48e-05	0.000692672	YES	pseudogene
ENSG00000224717	RP11-576D8.4	1.22571	0.70897		NO	lincRNA
ENSG00000158711	ELK4	-0.527687	0.0971106	0.392934	NO	protein_coding
ENSG00000069275	NUCKS1	0.0233194	0.815476	0.940368	NO	protein_coding
ENSG00000117280	RAB7L1	-0.191213	0.410743	0.73169	NO	protein_coding
ENSG00000133065	SLC41A1	-0.0746419	0.865404	0.960852	NO	protein_coding
ENSG00000229874	RP11-312O7.2	0.790042	0.698752		NO	antisense
ENSG00000198049	AVPR1B	-1.2217	0.0540223	0.294281	NO	protein_coding
ENSG00000136653	RASSF5	0.608749	0.0468886	0.276152	NO	protein_coding
ENSG00000162889	MAPKAPK2	-0.122272	0.673516	0.879416	NO	protein_coding
ENSG00000224114	RP11-343H5.4	0.642705	0.00929994	0.107576	NO	pseudogene
ENSG00000226945	RP11-564A8.4	0.551779	0.213196	0.560745	NO	pseudogene
ENSG00000182795	C1orf116	0.408428	0.325924	0.66778	NO	protein_coding
ENSG00000123836	PFKFB2	0.182287	0.491293	0.785912	NO	protein_coding
ENSG00000196352	CD55	-0.0440901	0.839858	0.951705	NO	protein_coding
ENSG00000244703	CD46P1	-0.374059	0.842776		NO	pseudogene
ENSG00000117335	CD46	-0.0234634	0.807143	0.938425	NO	protein_coding
ENSG00000203709	C1orf132	-0.296612	0.305839	0.649257	NO	processed_transcript
ENSG00000076356	PLXNA2	0.540349	0.10176	0.401821	NO	protein_coding
ENSG00000225712	ATP5G2P1	1.26307	0.0194568	0.169838	NO	pseudogene
ENSG00000117595	IRF6	-0.161829	0.569953	0.82805	NO	protein_coding
ENSG00000143469	SYT14	-0.143683	0.707344	0.897172	NO	protein_coding
ENSG00000228110	ST13P19	1.52233	0.000184732	0.00584077	YES	pseudogene
ENSG00000224668	IPO8P1	2.38617	0.00287874	0.0493162	YES	pseudogene
ENSG00000234004	RP11-543B16.1	-0.466803	0.391748	0.715925	NO	pseudogene
ENSG00000226986	RP11-543B16.2	0.296739	0.257682	0.603266	NO	pseudogene
ENSG00000117625	RCOR3	0.38515	0.0775657	0.35246	NO	protein_coding
ENSG00000153363	LINC00467	-0.104957	0.724201	0.903449	NO	processed_transcript
ENSG00000238137	ARPC3P2	1.35048	0.197199		NO	pseudogene
ENSG00000198570	RD3	-0.360868	0.919122		NO	protein_coding
ENSG00000224763	FDPSP8	-0.188001	0.921098		NO	pseudogene
ENSG00000231057	RP11-122M14.1	0.443844	0.822949		NO	antisense
ENSG00000123684	LPGAT1	0.682826	0.00482159	0.0692225	NO	protein_coding
ENSG00000212205	Y_RNA	-1.93031	0.291901	0.636481	NO	misc_RNA
ENSG00000220749	RPL21P28	-0.11678	0.424242	0.740288	NO	pseudogene
ENSG00000117691	NENF	-0.857223	2.3e-05	0.00100242	NO	protein_coding
ENSG00000162772	ATF3	0.645015	0.130976	0.451848	NO	protein_coding
ENSG00000264590	RN7SL512P	-2.11079	0.0626003	0.317352	NO	misc_RNA
ENSG00000117697	NSL1	0.316546	0.312191	0.655288	NO	protein_coding
ENSG00000198468	FLVCR1-AS1	-0.213298	0.683105	0.885041	NO	lincRNA
ENSG00000162769	FLVCR1	-0.321617	0.294005	0.638858	NO	protein_coding
ENSG00000174606	ANGEL2	0.766621	0.0288999	0.210694	NO	protein_coding
ENSG00000117707	PROX1	-0.184552	0.50372	0.792122	NO	protein_coding
ENSG00000213036	RP11-365D23.4	-0.0262738	0.95203	0.98539	NO	pseudogene
ENSG00000250536	ABHD17AP3	0.555029	0.865391		NO	pseudogene
ENSG00000196482	ESRRG	-0.169817	0.684105	0.885432	NO	protein_coding
ENSG00000228247	UBBP2	0.801889	0.000384734	0.0104423	NO	pseudogene
ENSG00000067533	RRP15	0.214061	0.432931	0.746091	NO	protein_coding
ENSG00000143353	LYPLAL1	0.293238	0.23359	0.580656	NO	protein_coding
ENSG00000215817	ZC3H11B	1.26215	0.0570224	0.303323	NO	pseudogene
ENSG00000136628	EPRS	0.449719	0.00609276	0.0816115	NO	protein_coding
ENSG00000067704	IARS2	-0.197956	0.446279	0.754075	NO	protein_coding
ENSG00000118873	RAB3GAP2	0.430623	0.0326768	0.22563	NO	protein_coding
ENSG00000222370	SNORA36B	1.54949	0.129688	0.44895	NO	snoRNA
ENSG00000218283	MORF4L1P1	0.960075	2.66e-07	1.88e-05	NO	pseudogene
ENSG00000230318	XRCC6P3	1.36479	0.544283		NO	pseudogene
ENSG00000232883	RP11-302I18.1	-0.565807	0.222612	0.569719	NO	pseudogene
ENSG00000226226	SLMO2P1	1.43162	0.420687		NO	pseudogene
ENSG00000116141	MARK1	0.237394	0.487334	0.784112	NO	protein_coding
ENSG00000117791	MARC2	1.70709	0.0156871	0.1507	NO	protein_coding
ENSG00000154305	MIA3	0.20435	0.332973	0.673495	NO	protein_coding
ENSG00000229399	RP11-378J18.6	0.499204	0.315447	0.658631	NO	pseudogene
ENSG00000186063	AIDA	0.603457	0.10888	0.414271	NO	protein_coding
ENSG00000162819	BROX	0.0955264	0.580203	0.834112	NO	protein_coding
ENSG00000228106	RP11-452F19.3	-0.00837241	0.981314	0.994931	NO	lincRNA
ENSG00000227002	SNRPEP10	1.90109	0.471203		NO	pseudogene
ENSG00000162909	CAPN2	0.316201	0.184417	0.524219	NO	protein_coding
ENSG00000227621	PHBP11	1.76081	0.138944		NO	pseudogene
ENSG00000188460	ACTBP11	0.805922	0.0552376	0.29734	NO	pseudogene
ENSG00000232372	RP11-504P24.2	0.325129	0.850414	0.954425	NO	pseudogene
ENSG00000243000	RP11-504P24.3	0.0303475	0.982597	0.995188	NO	pseudogene
ENSG00000185495	RP11-504P24.4	-0.730958	0.554712	0.8228	NO	lincRNA
ENSG00000269358	AC138393.1	-1.35411	0.517957	0.800293	NO	protein_coding
ENSG00000229930	RP11-504P24.5	-0.256495	0.940038		NO	pseudogene
ENSG00000236773	RP11-365O16.1	0.366518	0.0967133	0.39203	NO	pseudogene
ENSG00000143753	DEGS1	0.122016	0.625699	0.857238	NO	protein_coding
ENSG00000143771	CNIH4	0.198127	0.384797	0.712343	NO	protein_coding
ENSG00000162923	WDR26	-0.236136	0.381637	0.710856	NO	protein_coding
ENSG00000143786	CNIH3	0.330875	0.532823	0.812065	NO	protein_coding
ENSG00000229991	AKR1B1P1	0.71449	0.563897		NO	pseudogene
ENSG00000185842	DNAH14	0.256559	0.346016	0.684101	NO	protein_coding
ENSG00000143815	LBR	-0.102377	0.786324	0.930826	NO	protein_coding
ENSG00000154380	ENAH	0.537295	0.0833851	0.366171	NO	protein_coding
ENSG00000143742	SRP9	0.224002	0.0231553	0.186965	NO	protein_coding
ENSG00000143819	EPHX1	0.456363	0.139222	0.463636	NO	protein_coding
ENSG00000143811	PYCR2	0.0498551	0.847319	0.953683	NO	protein_coding
ENSG00000163041	H3F3A	0.346821	0.00227502	0.041331	NO	protein_coding
ENSG00000182827	ACBD3	-0.21891	0.335808	0.675289	NO	protein_coding
ENSG00000223570	RP11-275I14.2	2.08204	0.538433		NO	pseudogene
ENSG00000143799	PARP1	0.554069	0.00708213	0.0895933	NO	protein_coding
ENSG00000229965	RP11-118H4.1	-0.193785	0.841392		NO	pseudogene
ENSG00000177770	CDKN2AIPNLP1	-0.687625	0.581375		NO	pseudogene
ENSG00000143801	PSEN2	0.184637	0.615184	0.851786	NO	protein_coding
ENSG00000143776	CDC42BPA	0.189993	0.269765	0.617077	NO	protein_coding
ENSG00000232864	CTD-2090I13.2	0.502138	0.63521		NO	pseudogene
ENSG00000224834	BTF3P9	3.93973	0.197084		NO	pseudogene
ENSG00000225934	RP4-566D2.1	2.00857	0.405132		NO	pseudogene
ENSG00000143740	SNAP47	-0.0808373	0.841702	0.951942	NO	protein_coding
ENSG00000081692	JMJD4	-0.581265	0.222076	0.568987	NO	protein_coding
ENSG00000143761	ARF1	0.191135	0.0802921	0.359241	NO	protein_coding
ENSG00000143793	C1orf35	-0.0896238	0.790534	0.932395	NO	protein_coding
ENSG00000162910	MRPL55	-0.137771	0.545471	0.819206	NO	protein_coding
ENSG00000143774	GUK1	0.271646	0.0755488	0.347833	NO	protein_coding
ENSG00000270110	RP5-1139B12.4	2.85849	0.508408		NO	antisense
ENSG00000230841	RP5-915N17.3	1.14181	0.650871		NO	pseudogene
ENSG00000168159	RNF187	0.022634	0.928691	0.978752	NO	protein_coding
ENSG00000234975	FTH1P2	-0.107199	0.781851	0.929294	NO	pseudogene
ENSG00000168118	RAB4A	-0.314031	0.309385	0.653024	NO	protein_coding
ENSG00000154429	CCSAP	0.461453	0.316347	0.658956	NO	protein_coding
ENSG00000135776	ABCB10	-0.0393545	0.925211	0.97739	NO	protein_coding
ENSG00000199672	RNU4-21P	-1.54961	0.0498945	0.286002	NO	snRNA
ENSG00000229367	HMGN2P19	1.21245	0.787115		NO	pseudogene
ENSG00000225984	HMGB1P26	-0.799261	0.803687		NO	pseudogene
ENSG00000143641	GALNT2	0.143946	0.663378	0.875467	NO	protein_coding
ENSG00000135775	COG2	0.658662	0.0383234	0.246788	NO	protein_coding
ENSG00000119280	C1orf198	0.61364	0.15049	0.478836	NO	protein_coding
ENSG00000173409	ARV1	0.244681	0.508381	0.79587	NO	protein_coding
ENSG00000227934	RP11-423F24.3	-0.17355	0.836033	0.949281	NO	pseudogene
ENSG00000229595	RP5-1097F14.1	0.15073	0.9022		NO	pseudogene
ENSG00000143633	C1orf131	-0.496118	0.132905	0.454673	NO	protein_coding
ENSG00000135766	EGLN1	-0.252147	0.471253	0.773116	NO	protein_coding
ENSG00000116918	TSNAX	-0.0154958	0.944705	0.984136	NO	protein_coding
ENSG00000226758	DISC1-IT1	2.36163	0.538173		NO	sense_intronic
ENSG00000116991	SIPA1L2	0.740417	0.0817493	0.362878	NO	protein_coding
ENSG00000135778	NTPCR	0.193744	0.441508	0.75093	NO	protein_coding
ENSG00000135749	PCNXL2	0.125054	0.702242	0.894909	NO	protein_coding
ENSG00000143674	MLK4	0.127191	0.753456	0.918727	NO	protein_coding
ENSG00000135750	KCNK1	0.0403191	0.88257	0.966078	NO	protein_coding
ENSG00000225486	RP11-301G21.1	1.57784	0.00433623	0.0646799	NO	pseudogene
ENSG00000183780	SLC35F3	-0.412204	0.356963	0.691741	NO	protein_coding
ENSG00000168275	COA6	-0.445424	0.0876154	0.375061	NO	protein_coding
ENSG00000059588	TARBP1	0.0901864	0.796978	0.93467	NO	protein_coding
ENSG00000168264	IRF2BP2	-0.0810289	0.631319	0.860507	NO	protein_coding
ENSG00000173726	TOMM20	-0.0636819	0.746761	0.915762	NO	protein_coding
ENSG00000188739	RBM34	0.270753	0.616271	0.852112	NO	protein_coding
ENSG00000054267	ARID4B	0.316257	0.0542322	0.29443	NO	protein_coding
ENSG00000234086	AL391994.1	-0.224815	0.639814	0.866581	NO	pseudogene
ENSG00000152904	GGPS1	-0.0459329	0.863492	0.960401	NO	protein_coding
ENSG00000230026	RP11-382D8.5	-0.801311	0.822819		NO	pseudogene
ENSG00000116957	TBCE	0.196707	0.631315	0.860507	NO	protein_coding
ENSG00000168243	GNG4	0.296403	0.150938	0.479101	NO	protein_coding
ENSG00000143669	LYST	-0.128758	0.612231	0.850261	NO	protein_coding
ENSG00000077585	GPR137B	0.179778	0.523438	0.805034	NO	protein_coding
ENSG00000086619	ERO1LB	0.189407	0.152665	0.481508	NO	protein_coding
ENSG00000186197	EDARADD	0.285847	0.345495	0.68363	NO	protein_coding
ENSG00000116977	LGALS8	0.299815	0.371015	0.703243	NO	protein_coding
ENSG00000116984	MTR	0.631653	0.0353823	0.236345	NO	protein_coding
ENSG00000237991	RPL35P1	0.111956	0.876894	0.964091	NO	pseudogene
ENSG00000270188	MTRNR2L11	0.562116	0.00996144	0.111831	NO	protein_coding
ENSG00000227854	RP11-307O1.1	-2.0493	0.396701		NO	pseudogene
ENSG00000217327	RPS7P5	4.5193	0.302436		NO	pseudogene
ENSG00000228844	RP11-467I20.3	1.09221	0.157279	0.488703	NO	pseudogene
ENSG00000224348	RP11-306K13.1	0.515649	0.463765	0.768332	NO	pseudogene
ENSG00000091483	FH	-0.113934	0.695859	0.891305	NO	protein_coding
ENSG00000229022	RP11-553N16.1	0.232818	0.694613	0.890941	NO	pseudogene
ENSG00000213026	CFL1P4	0.23748	0.636593	0.86351	NO	pseudogene
ENSG00000230199	RP11-331N16.1	-0.161885	0.949527		NO	pseudogene
ENSG00000214837	RP11-261C10.3	1.02717	0.418214		NO	lincRNA
ENSG00000143702	CEP170	0.310458	0.335543	0.675244	NO	protein_coding
ENSG00000227230	RP11-261C10.5	-1.70623	0.591785		NO	antisense
ENSG00000054282	SDCCAG8	-0.0290488	0.864142	0.960401	NO	protein_coding
ENSG00000117020	AKT3	0.315265	0.249654	0.596877	NO	protein_coding
ENSG00000179456	ZBTB18	-0.538692	0.248271	0.595134	NO	protein_coding
ENSG00000121644	DESI2	-0.278298	0.562402	0.824958	NO	protein_coding
ENSG00000203667	COX20	0.321439	0.139676	0.463923	NO	protein_coding
ENSG00000153187	HNRNPU	0.202681	0.114096	0.425081	NO	protein_coding
ENSG00000203666	EFCAB2	-0.02688	0.936042	0.980373	NO	protein_coding
ENSG00000185420	SMYD3	-0.395538	0.255393	0.601449	NO	protein_coding
ENSG00000235096	RP11-83A16.1	4.09677	0.278479		NO	antisense
ENSG00000143653	SCCPDH	-0.781734	0.00748992	0.0929654	NO	protein_coding
ENSG00000153207	AHCTF1	0.212312	0.426754	0.742171	NO	protein_coding
ENSG00000197472	ZNF695	3.44941	0.11818		NO	protein_coding
ENSG00000259865	RP11-488L18.10	0.263683	0.273079	0.619016	NO	lincRNA
ENSG00000214144	RP11-488L18.1	2.01533	0.000271569	0.00791945	YES	pseudogene
ENSG00000162722	TRIM58	1.16314	0.643357		NO	protein_coding
ENSG00000171161	ZNF672	1.89458	0.000181056	0.00574469	YES	protein_coding
ENSG00000233084	AL672183.2	3.80033	0.314758		NO	pseudogene
ENSG00000035115	SH3YL1	0.404762	0.050138	0.286489	NO	protein_coding
ENSG00000143727	ACP1	0.482983	0.00136583	0.0285239	NO	protein_coding
ENSG00000228643	AC079779.4	-2.48132	0.134036		NO	processed_transcript
ENSG00000151353	TMEM18	0.119759	0.679654	0.883363	NO	protein_coding
ENSG00000228799	AC113607.2	1.47458	0.699275		NO	lincRNA
ENSG00000235688	AC116614.1	-0.33424	0.485422	0.783474	NO	antisense
ENSG00000203635	AC144450.2	9.3965	0.827419		NO	lincRNA
ENSG00000186487	MYT1L	0.555242	0.106838	0.409869	NO	protein_coding
ENSG00000171853	TRAPPC12	-0.0288179	0.927583	0.978176	NO	protein_coding
ENSG00000182551	ADI1	-0.289371	0.382791	0.710856	NO	protein_coding
ENSG00000171865	RNASEH1	0.466505	0.248254	0.595134	NO	protein_coding
ENSG00000234171	RNASEH1-AS1	0.069734	0.901833	0.972126	NO	antisense
ENSG00000171863	RPS7	0.649576	2.42e-10	3.52e-08	NO	protein_coding
ENSG00000188765	TMSB4XP2	1.10047	0.0288074	0.21053	NO	pseudogene
ENSG00000237401	AC107070.1	-1.04238	0.146853	0.474129	NO	lincRNA
ENSG00000231821	NPM1P48	0.942032	0.597546		NO	pseudogene
ENSG00000231532	AC022311.1	1.59938	0.644136		NO	lincRNA
ENSG00000225964	AC017076.5	-5.34766	0.118907		NO	antisense
ENSG00000225642	SNRPEP5	-0.724956	0.799836		NO	pseudogene
ENSG00000115738	ID2	-0.169436	0.503433	0.792053	NO	protein_coding
ENSG00000134313	KIDINS220	0.264575	0.175698	0.512409	NO	protein_coding
ENSG00000143797	MBOAT2	0.116779	0.69669	0.891616	NO	protein_coding
ENSG00000223640	RPL30P3	-0.451057	0.836631		NO	pseudogene
ENSG00000213772	RP11-385J23.1	0.571589	0.336862	0.676653	NO	pseudogene
ENSG00000119185	ITGB1BP1	-0.164506	0.59986	0.842772	NO	protein_coding
ENSG00000134330	IAH1	0.0283446	0.914027	0.975559	NO	protein_coding
ENSG00000151694	ADAM17	0.706771	0.0834764	0.366215	NO	protein_coding
ENSG00000134308	YWHAQ	-0.110434	0.357787	0.692474	NO	protein_coding
ENSG00000172059	KLF11	0.272642	0.5338	0.812923	NO	protein_coding
ENSG00000271787	RP11-254F7.3	0.0594295	0.975384	0.992444	NO	antisense
ENSG00000115758	ODC1	0.241139	0.433032	0.746091	NO	protein_coding
ENSG00000257135	RP11-320M2.1	-2.14714	0.43652	0.747526	NO	lincRNA
ENSG00000143870	PDIA6	0.364133	0.0429491	0.262476	NO	protein_coding
ENSG00000226080	RP11-345J13.1	-2.02363	0.45389		NO	pseudogene
ENSG00000134318	ROCK2	0.115165	0.64985	0.870622	NO	protein_coding
ENSG00000226961	AC018463.5	-1.0873	0.617093		NO	pseudogene
ENSG00000269074	AC099344.1	0.862658	0.393959	0.717599	NO	protein_coding
ENSG00000134324	LPIN1	0.328557	0.198523	0.540451	NO	protein_coding
ENSG00000162981	FAM84A	-0.419249	0.216558	0.563176	NO	protein_coding
ENSG00000151779	NBAS	0.381898	0.115042	0.42713	NO	protein_coding
ENSG00000079785	DDX1	0.0697329	0.661989	0.875191	NO	protein_coding
ENSG00000214657	RP11-120J4.1	0.596379	0.438393		NO	pseudogene
ENSG00000236348	PSMC1P10	-1.78451	0.419514		NO	pseudogene
ENSG00000163029	SMC6	0.0608985	0.874688	0.963534	NO	protein_coding
ENSG00000240857	RDH14	-0.144749	0.687784	0.887265	NO	protein_coding
ENSG00000185013	NT5C1B	-0.177782	0.945559		NO	protein_coding
ENSG00000183891	TTC32	-0.526717	0.090557	0.380956	NO	protein_coding
ENSG00000068697	LAPTM4A	-0.0545387	0.606418	0.846244	NO	protein_coding
ENSG00000213729	AC098828.3	0.937138	0.635733		NO	pseudogene
ENSG00000235411	AC007041.2	1.34401	0.00261195	0.0459692	YES	pseudogene
ENSG00000055917	PUM2	0.614784	0.0104783	0.115569	NO	protein_coding
ENSG00000143878	RHOB	-0.113952	0.632177	0.861253	NO	protein_coding
ENSG00000119778	ATAD2B	0.32243	0.408648	0.730149	NO	protein_coding
ENSG00000173960	UBXN2A	0.0503391	0.894397	0.969412	NO	protein_coding
ENSG00000234946	SDHCP3	1.88923	0.565384		NO	pseudogene
ENSG00000205639	MFSD2B	0.300458	0.747284	0.915786	NO	protein_coding
ENSG00000115128	SF3B14	0.0273153	0.843893	0.952683	NO	protein_coding
ENSG00000219626	FAM228B	0.220625	0.523222	0.804841	NO	protein_coding
ENSG00000115129	TP53I3	0.963417	0.0979498	0.394734	NO	protein_coding
ENSG00000198399	ITSN2	0.196142	0.390792	0.715693	NO	protein_coding
ENSG00000084676	NCOA1	-0.143405	0.568405	0.827598	NO	protein_coding
ENSG00000115137	DNAJC27	0.137806	0.769013	0.923574	NO	protein_coding
ENSG00000202479	SNORD14	4.81026	0.211592		NO	snoRNA
ENSG00000115138	POMC	-1.58838	0.00359494	0.0571323	NO	protein_coding
ENSG00000272048	RP11-458N5.1	0.146947	0.37493	0.707166	NO	lincRNA
ENSG00000119772	DNMT3A	-0.102757	0.719312	0.901023	NO	protein_coding
ENSG00000235072	AC012074.2	0.252699	0.953452		NO	lincRNA
ENSG00000143970	ASXL2	0.165985	0.55881	0.8244	NO	protein_coding
ENSG00000268412	AC013449.1	0.49091	0.0632152	0.317875	NO	protein_coding
ENSG00000084733	RAB10	0.20904	0.247329	0.594861	NO	protein_coding
ENSG00000084754	HADHA	0.378965	0.0239413	0.189907	NO	protein_coding
ENSG00000138029	HADHB	0.381455	0.0288421	0.210613	NO	protein_coding
ENSG00000138018	EPT1	0.1843	0.549524	0.820433	NO	protein_coding
ENSG00000225378	AC015977.6	1.98111	0.536046		NO	antisense
ENSG00000171303	KCNK3	-0.00208413	0.992994	0.997907	NO	protein_coding
ENSG00000213699	SLC35F6	0.850304	0.000982888	0.0218686	NO	protein_coding
ENSG00000157851	DPYSL5	-0.671326	0.856811		NO	protein_coding
ENSG00000084764	MAPRE3	-0.581439	0.0292361	0.212115	NO	protein_coding
ENSG00000119777	TMEM214	0.309994	0.337606	0.677242	NO	protein_coding
ENSG00000084693	AGBL5	0.885358	0.121484	0.437158	NO	protein_coding
ENSG00000228474	OST4	0.111473	0.249792	0.596906	NO	protein_coding
ENSG00000138073	PREB	1.05349	0.00310185	0.0521409	NO	protein_coding
ENSG00000138085	ATRAID	-0.178594	0.150892	0.479101	NO	protein_coding
ENSG00000115204	MPV17	-0.0135505	0.945143	0.984136	NO	protein_coding
ENSG00000115207	GTF3C2	0.71805	0.0464138	0.274515	NO	protein_coding
ENSG00000115211	EIF2B4	0.471341	0.106016	0.408777	NO	protein_coding
ENSG00000115234	SNX17	-0.139908	0.55877	0.8244	NO	protein_coding
ENSG00000115241	PPM1G	0.0998092	0.74049	0.912586	NO	protein_coding
ENSG00000115216	NRBP1	-0.100931	0.725439	0.90414	NO	protein_coding
ENSG00000157992	KRTCAP3	-0.0144348	0.971316	0.991937	NO	protein_coding
ENSG00000138002	IFT172	0.0892946	0.845923	0.953321	NO	protein_coding
ENSG00000243943	ZNF512	0.211917	0.530586	0.810358	NO	protein_coding
ENSG00000198522	GPN1	0.118741	0.718687	0.901023	NO	protein_coding
ENSG00000119760	SUPT7L	0.285311	0.359825	0.694564	NO	protein_coding
ENSG00000163798	SLC4A1AP	0.234552	0.420356	0.737877	NO	protein_coding
ENSG00000243147	MRPL33	-0.0689504	0.534322	0.813444	NO	protein_coding
ENSG00000158019	BRE	0.476842	0.0711032	0.335803	NO	protein_coding
ENSG00000223522	AC093690.1	-0.151118	0.709966	0.897961	NO	antisense
ENSG00000229951	AC104695.3	-0.13404	0.968283		NO	antisense
ENSG00000075426	FOSL2	0.610822	0.153648	0.483593	NO	protein_coding
ENSG00000213639	PPP1CB	0.311089	0.00088937	0.0202679	NO	protein_coding
ENSG00000171103	TRMT61B	0.487615	0.210409	0.556174	NO	protein_coding
ENSG00000163811	WDR43	-0.16317	0.418058	0.736759	NO	protein_coding
ENSG00000115295	CLIP4	-0.222684	0.414284	0.735155	NO	protein_coding
ENSG00000119801	YPEL5	0.2822	0.0838635	0.367198	NO	protein_coding
ENSG00000172954	LCLAT1	0.384509	0.075956	0.348848	NO	protein_coding
ENSG00000242272	AK2P2	1.99591	0.364959		NO	pseudogene
ENSG00000162961	DPY30	-0.00174617	0.990552	0.997907	NO	protein_coding
ENSG00000119820	YIPF4	-0.276664	0.186664	0.527199	NO	protein_coding
ENSG00000115760	BIRC6	-0.0404317	0.817477	0.941258	NO	protein_coding
ENSG00000237133	AC020594.5	-0.0297626	0.992163		NO	antisense
ENSG00000119812	FAM98A	0.3398	0.269974	0.617077	NO	protein_coding
ENSG00000238038	ATP6V0E1P3	1.88404	0.312496		NO	pseudogene
ENSG00000187999	HNRNPA1P61	1.4707	0.346861		NO	pseudogene
ENSG00000235064	SLC25A5P2	0.942207	0.0127109	0.131351	NO	pseudogene
ENSG00000226994	AC012593.1	2.59099	0.509695		NO	lincRNA
ENSG00000233752	AC009414.1	1.18088	0.284087		NO	pseudogene
ENSG00000150938	CRIM1	0.190746	0.517791	0.800293	NO	protein_coding
ENSG00000008869	HEATR5B	-0.0705267	0.806429	0.938394	NO	protein_coding
ENSG00000055332	EIF2AK2	0.771266	0.000475494	0.0124285	NO	protein_coding
ENSG00000218739	CEBPZ-AS1	-0.0782394	0.663347	0.875467	NO	protein_coding
ENSG00000115816	CEBPZ	0.00775745	0.968174	0.990713	NO	protein_coding
ENSG00000115825	PRKD3	-0.47236	0.0698179	0.332522	NO	protein_coding
ENSG00000115828	QPCT	-0.034601	0.787595	0.930875	NO	protein_coding
ENSG00000236213	AC006369.2	-0.308788	0.157616	0.489414	NO	antisense
ENSG00000163171	CDC42EP3	-0.153024	0.410433	0.731426	NO	protein_coding
ENSG00000236572	AC006369.3	-0.820375	0.284574	0.631134	NO	lincRNA
ENSG00000227770	RPL7P12	0.969306	0.228947	0.576509	NO	pseudogene
ENSG00000213594	GAPDHP25	0.988487	0.523011		NO	pseudogene
ENSG00000213553	RPLP0P6	0.848361	1.63e-13	5.43e-11	NO	pseudogene
ENSG00000143889	HNRNPLL	-0.258797	0.383453	0.711406	NO	protein_coding
ENSG00000115875	SRSF7	0.239596	0.159495	0.49085	NO	protein_coding
ENSG00000188010	MORN2	0.462773	0.172121	0.506908	NO	protein_coding
ENSG00000115904	SOS1	0.541263	0.0936427	0.386612	NO	protein_coding
ENSG00000206985	RNU6-198P	-2.56542	0.542371		NO	snRNA
ENSG00000011566	MAP4K3	0.682168	0.0651638	0.322258	NO	protein_coding
ENSG00000231312	AC007246.3	0.228133	0.468029	0.770233	NO	antisense
ENSG00000237442	HNRNPA1P57	5.4324	0.104753		NO	pseudogene
ENSG00000236090	LDHAP3	0.292333	0.453278	0.759763	NO	pseudogene
ENSG00000236533	AC009413.2	-0.765348	0.239592	0.585217	NO	pseudogene
ENSG00000143924	EML4	0.558288	0.0143579	0.143277	NO	protein_coding
ENSG00000115944	COX7A2L	0.173555	0.116055	0.428945	NO	protein_coding
ENSG00000236913	AC025750.5	0.278467	0.830448		NO	pseudogene
ENSG00000215263	AC025750.7	-0.244872	0.906779		NO	pseudogene
ENSG00000200550	RNU6-137P	5.46343	0.155815		NO	snRNA
ENSG00000232202	AC098824.6	1.18771	0.289939		NO	pseudogene
ENSG00000231826	AC016735.2	-1.05121	0.769951		NO	lincRNA
ENSG00000138036	DYNC2LI1	0.170533	0.514548	0.799964	NO	protein_coding
ENSG00000138095	LRPPRC	0.415685	0.040503	0.253806	NO	protein_coding
ENSG00000219391	AC019129.1	2.55612	0.0826755		NO	pseudogene
ENSG00000138032	PPM1B	-0.140201	0.655517	0.87204	NO	protein_coding
ENSG00000226972	AC013717.3	0.40585	0.724843		NO	pseudogene
ENSG00000138078	PREPL	-0.0608314	0.717496	0.901023	NO	protein_coding
ENSG00000143919	CAMKMT	0.824356	0.102071	0.402083	NO	protein_coding
ENSG00000231848	AC012354.8	0.399688	0.0557158	0.298665	NO	pseudogene
ENSG00000068784	SRBD1	-0.0457095	0.858655	0.957828	NO	protein_coding
ENSG00000171132	PRKCE	-0.160609	0.553871	0.82223	NO	protein_coding
ENSG00000116016	EPAS1	0.39066	0.223874	0.571318	NO	protein_coding
ENSG00000253515	RP11-417F21.2	-2.63055	0.471986		NO	antisense
ENSG00000119729	RHOQ	0.184672	0.580869	0.834669	NO	protein_coding
ENSG00000151665	PIGF	-0.0351806	0.902862	0.972132	NO	protein_coding
ENSG00000119878	CRIPT	0.10931	0.566127	0.827004	NO	protein_coding
ENSG00000180398	MCFD2	0.508618	0.0095565	0.10942	NO	protein_coding
ENSG00000143933	CALM2	0.0896358	0.168716	0.501088	NO	protein_coding
ENSG00000119888	EPCAM	-0.222165	0.0458793	0.273244	NO	protein_coding
ENSG00000116062	MSH6	0.277303	0.354039	0.690745	NO	protein_coding
ENSG00000224058	AC006509.7	0.0776629	0.749861	0.917486	NO	pseudogene
ENSG00000230773	AC079807.4	3.3601	0.111512		NO	lincRNA
ENSG00000170802	FOXN2	0.280476	0.320822	0.662905	NO	protein_coding
ENSG00000162869	PPP1R21	0.017237	0.955589	0.986234	NO	protein_coding
ENSG00000234253	RPL7P13	0.64883	0.161553	0.493811	NO	pseudogene
ENSG00000179915	NRXN1	0.144007	0.528622	0.808729	NO	protein_coding
ENSG00000115239	GPR75-ASB3	0.552822	0.128143	0.447549	NO	protein_coding
ENSG00000068912	ERLEC1	-0.0429882	0.769184	0.923596	NO	protein_coding
ENSG00000068878	PSME4	0.339615	0.213654	0.560966	NO	protein_coding
ENSG00000170634	ACYP2	0.470419	0.0670997	0.326863	NO	protein_coding
ENSG00000115306	SPTBN1	0.221136	0.263477	0.608455	NO	protein_coding
ENSG00000214595	EML6	-0.347935	0.32906	0.670377	NO	protein_coding
ENSG00000115310	RTN4	0.169208	0.0955108	0.390317	NO	protein_coding
ENSG00000143947	RPS27A	0.564427	6.41e-12	1.37e-09	NO	protein_coding
ENSG00000085760	MTIF2	0.388153	0.27141	0.61844	NO	protein_coding
ENSG00000115355	CCDC88A	0.356817	0.141361	0.466254	NO	protein_coding
ENSG00000233594	BTF3P5	3.09211	0.0199861		NO	pseudogene
ENSG00000163001	CCDC104	0.148597	0.442572	0.751888	NO	protein_coding
ENSG00000138041	SMEK2	0.381176	0.0952871	0.389798	NO	protein_coding
ENSG00000272606	RP11-554J4.1	-0.72264	0.271505	0.61844	NO	antisense
ENSG00000272180	RP11-481J13.1	-1.31678	0.704606		NO	lincRNA
ENSG00000028116	VRK2	0.357904	0.234396	0.581537	NO	protein_coding
ENSG00000115392	FANCL	0.469669	0.131407	0.452643	NO	protein_coding
ENSG00000233426	EIF3FP3	0.730826	0.0163888	0.154315	NO	pseudogene
ENSG00000231043	AC007238.1	0.538088	0.027732	0.207292	NO	pseudogene
ENSG00000213495	RP11-416L21.1	2.22056	0.395736		NO	pseudogene
ENSG00000271707	ATP1B3P1	0.567339	0.642269		NO	pseudogene
ENSG00000115421	PAPOLG	0.287008	0.471283	0.773116	NO	protein_coding
ENSG00000237024	AC010733.7	0.0617268	0.929705	0.97917	NO	pseudogene
ENSG00000162928	PEX13	0.185758	0.650698	0.871239	NO	protein_coding
ENSG00000162929	KIAA1841	0.482153	0.142086	0.466594	NO	protein_coding
ENSG00000237651	C2orf74	-1.78964	0.271378		NO	protein_coding
ENSG00000173209	AHSA2	0.476901	0.139435	0.463636	NO	protein_coding
ENSG00000115464	USP34	-0.0428822	0.837158	0.950079	NO	protein_coding
ENSG00000082898	XPO1	0.313183	0.160286	0.491437	NO	protein_coding
ENSG00000229831	AC108039.3	1.99454	0.536798		NO	pseudogene
ENSG00000115484	CCT4	0.150096	0.4506	0.758187	NO	protein_coding
ENSG00000173163	COMMD1	0.324955	0.15066	0.478946	NO	protein_coding
ENSG00000229503	AC092155.1	0.675694	0.0984588	0.395195	NO	pseudogene
ENSG00000115504	EHBP1	-0.0440424	0.856046	0.956936	NO	protein_coding
ENSG00000226605	AC007098.1	-1.4304	0.735994		NO	antisense
ENSG00000237162	RP11-443F16.1	-3.41679	0.448027		NO	pseudogene
ENSG00000014641	MDH1	0.0291198	0.818137	0.941434	NO	protein_coding
ENSG00000228305	AC016734.2	-1.47806	0.423071	0.739405	NO	pseudogene
ENSG00000234488	AC096664.1	0.802395	0.163253	0.495457	NO	pseudogene
ENSG00000229221	HNRNPA1P66	-0.966058	0.777587		NO	pseudogene
ENSG00000169764	UGP2	0.523891	0.0376573	0.244298	NO	protein_coding
ENSG00000143952	VPS54	0.157596	0.630101	0.859888	NO	protein_coding
ENSG00000225889	AC074289.1	-1.42293	0.648699		NO	antisense
ENSG00000236148	AC114752.2	0.221167	0.747019	0.915762	NO	pseudogene
ENSG00000119862	LGALSL	-0.100762	0.795345	0.93467	NO	protein_coding
ENSG00000119844	AFTPH	-0.00491602	0.98438	0.996321	NO	protein_coding
ENSG00000227791	AC007365.4	-0.484131	0.727715		NO	pseudogene
ENSG00000237638	AC007386.2	-2.92759	0.443769		NO	lincRNA
ENSG00000115902	SLC1A4	0.198021	0.629706	0.859841	NO	protein_coding
ENSG00000252892	RNU6-548P	13.5884	0.773832		NO	snRNA
ENSG00000138069	RAB1A	-0.157907	0.240356	0.585998	NO	protein_coding
ENSG00000172974	AC007318.5	0.663034	9.2e-05	0.00321249	NO	pseudogene
ENSG00000138071	ACTR2	0.562753	0.000219245	0.00671979	NO	protein_coding
ENSG00000243029	RN7SL635P	-8.79235	0.815019		NO	misc_RNA
ENSG00000232164	AC092669.3	-3.33183	0.295706		NO	lincRNA
ENSG00000143995	MEIS1	-0.199132	0.34872	0.686968	NO	protein_coding
ENSG00000230749	MEIS1-AS2	4.72618	0.0114609	0.122213	NO	antisense
ENSG00000244522	AC092669.1	1.2572	0.661475	0.875191	NO	antisense
ENSG00000237179	AC007392.4	11.7532	0.756783		NO	lincRNA
ENSG00000230355	AC009474.2	-0.159588	0.926984		NO	pseudogene
ENSG00000197223	C1D	-0.212343	0.275869	0.62271	NO	protein_coding
ENSG00000236259	AC017083.2	0.158982	0.935586		NO	pseudogene
ENSG00000115946	PNO1	0.749875	0.062914	0.317352	NO	protein_coding
ENSG00000115956	PLEK	-2.69849	0.551693		NO	protein_coding
ENSG00000198380	GFPT1	0.185875	0.219114	0.566227	NO	protein_coding
ENSG00000169599	NFU1	0.216813	0.286278	0.633354	NO	protein_coding
ENSG00000188971	RP11-427H3.3	0.544956	0.0540314	0.294281	NO	lincRNA
ENSG00000115977	AAK1	0.115353	0.574505	0.831358	NO	protein_coding
ENSG00000196975	ANXA4	0.0426066	0.883029	0.966173	NO	protein_coding
ENSG00000087338	GMCL1	0.218407	0.494491	0.787671	NO	protein_coding
ENSG00000124380	SNRNP27	-0.0744073	0.620061	0.854468	NO	protein_coding
ENSG00000059728	MXD1	0.346663	0.37463	0.70712	NO	protein_coding
ENSG00000169564	PCBP1	-0.123731	0.35242	0.689041	NO	protein_coding
ENSG00000225392	AC016700.4	3.27073	0.322293		NO	pseudogene
ENSG00000231327	AC016700.5	-0.507651	0.561402	0.824958	NO	lincRNA
ENSG00000116001	TIA1	0.687264	0.00174463	0.0342503	NO	protein_coding
ENSG00000231414	AC016700.6	0.557255	0.691453		NO	pseudogene
ENSG00000116005	PCYOX1	0.553599	0.0122777	0.129107	NO	protein_coding
ENSG00000143977	SNRPG	0.185184	0.05808	0.305165	NO	protein_coding
ENSG00000035141	FAM136A	0.492788	0.0885369	0.377392	NO	protein_coding
ENSG00000228034	HMGN2P21	-1.7407	0.191547		NO	pseudogene
ENSG00000231386	AC007395.4	0.398351	0.77311		NO	pseudogene
ENSG00000241159	RN7SL160P	4.20644	0.278774		NO	misc_RNA
ENSG00000124357	NAGK	0.63048	0.016774	0.156633	NO	protein_coding
ENSG00000124370	MCEE	0.175139	0.553387	0.821957	NO	protein_coding
ENSG00000124383	MPHOSPH10	0.0159374	0.950664	0.985088	NO	protein_coding
ENSG00000075292	ZNF638	0.643079	8.04e-05	0.00286412	NO	protein_coding
ENSG00000233971	RPS20P10	0.650986	0.254515	0.601108	NO	pseudogene
ENSG00000144036	EXOC6B	0.289096	0.453695	0.759792	NO	protein_coding
ENSG00000116096	SPR	-0.337367	0.395155	0.718703	NO	protein_coding
ENSG00000144040	SFXN5	1.5106	0.00316143	0.0526574	NO	protein_coding
ENSG00000214513	NOTO	4.28812	0.23351		NO	protein_coding
ENSG00000135617	PRADC1	0.15352	0.703138	0.895624	NO	protein_coding
ENSG00000135624	CCT7	0.139651	0.372851	0.705091	NO	protein_coding
ENSG00000214484	AC074008.1	1.70039	0.63608		NO	pseudogene
ENSG00000116127	ALMS1	-0.0475463	0.90099	0.971964	NO	protein_coding
ENSG00000144034	TPRKB	0.0158797	0.952572	0.985491	NO	protein_coding
ENSG00000144048	DUSP11	-0.0557137	0.874264	0.963534	NO	protein_coding
ENSG00000124356	STAMBP	-0.161162	0.608832	0.848205	NO	protein_coding
ENSG00000163017	ACTG2	-0.737962	0.473495	0.774912	NO	protein_coding
ENSG00000114956	DGUOK	0.0232885	0.874055	0.963534	NO	protein_coding
ENSG00000163170	BOLA3	0.356541	0.0556742	0.298619	NO	protein_coding
ENSG00000114978	MOB1A	0.325585	0.173194	0.508906	NO	protein_coding
ENSG00000065911	MTHFD2	0.583044	0.148251	0.475804	NO	protein_coding
ENSG00000204843	DCTN1	0.663165	0.00483822	0.0692225	NO	protein_coding
ENSG00000159239	C2orf81	-0.0735509	0.886512	0.96723	NO	protein_coding
ENSG00000005448	WDR54	0.317725	0.387989	0.714378	NO	protein_coding
ENSG00000114993	RTKN	0.279665	0.474508	0.775583	NO	protein_coding
ENSG00000239779	WBP1	-0.107602	0.809063	0.939219	NO	protein_coding
ENSG00000115289	PCGF1	0.499741	0.213526	0.560966	NO	protein_coding
ENSG00000115307	AUP1	0.0601466	0.791448	0.932809	NO	protein_coding
ENSG00000108442	TVP23BP2	2.93833	0.153532		NO	pseudogene
ENSG00000224646	AC007387.2	-1.02683	0.744897		NO	pseudogene
ENSG00000115363	EVA1A	-0.148078	0.713441	0.899387	NO	protein_coding
ENSG00000115364	MRPL19	-0.00516348	0.981152	0.994931	NO	protein_coding
ENSG00000226247	AC005034.3	0.193855	0.962297		NO	pseudogene
ENSG00000005436	GCFC2	0.0572931	0.83979	0.951705	NO	protein_coding
ENSG00000233107	SUCLA2P2	0.742089	0.77781		NO	pseudogene
ENSG00000263447	AC079117.3	1.14062	0.750612		NO	miRNA
ENSG00000237077	AC105399.2	-0.174625	0.598591	0.842247	NO	pseudogene
ENSG00000214429	CYCSP6	0.763505	0.806454		NO	pseudogene
ENSG00000066032	CTNNA2	0.467834	0.342035	0.680374	NO	protein_coding
ENSG00000237031	AC008067.2	4.23817	0.322309		NO	antisense
ENSG00000234429	AC105342.1	2.85562	0.0628621	0.317352	NO	pseudogene
ENSG00000233444	AC013262.1	-0.451997	0.861822		NO	pseudogene
ENSG00000227789	AC098817.3	-2.21001	0.507503		NO	pseudogene
ENSG00000223977	AC138623.1	1.40607	0.250956	0.597811	NO	pseudogene
ENSG00000182814	FUNDC2P2	0.963538	0.116436	0.429264	NO	pseudogene
ENSG00000163541	SUCLG1	0.405299	0.0277875	0.207292	NO	protein_coding
ENSG00000235847	LDHAP7	-0.189535	0.557107	0.823664	NO	pseudogene
ENSG00000213400	RPL12P18	0.693308	0.871129		NO	pseudogene
ENSG00000034510	TMSB10	0.162145	0.248067	0.595134	NO	protein_coding
ENSG00000213399	AC022210.2	0.751273	0.435094		NO	pseudogene
ENSG00000176407	KCMF1	-0.0230318	0.94538	0.984136	NO	protein_coding
ENSG00000225787	LSM3P3	0.201231	0.884583		NO	pseudogene
ENSG00000152291	TGOLN2	0.331769	0.007204	0.0905075	NO	protein_coding
ENSG00000270532	PEBP1P2	1.07896	6.34e-05	0.00236871	YES	pseudogene
ENSG00000273196	RP11-717A5.2	5.07307	0.0608676		NO	antisense
ENSG00000168906	MAT2A	0.419167	0.156482	0.487349	NO	protein_coding
ENSG00000115486	GGCX	0.603347	0.103381	0.404396	NO	protein_coding
ENSG00000118640	VAMP8	0.278239	0.132982	0.454764	NO	protein_coding
ENSG00000168894	RNF181	0.105943	0.639021	0.865898	NO	protein_coding
ENSG00000168890	TMEM150A	0.635792	0.142004	0.466594	NO	protein_coding
ENSG00000168883	USP39	0.172237	0.613214	0.850787	NO	protein_coding
ENSG00000168887	C2orf68	0.0938859	0.61435	0.851024	NO	protein_coding
ENSG00000203363	AC012454.4	-1.17992	0.710709		NO	pseudogene
ENSG00000115525	ST3GAL5	-0.0420462	0.883641	0.966205	NO	protein_coding
ENSG00000132305	IMMT	0.539065	0.018622	0.166306	NO	protein_coding
ENSG00000132313	MRPL35	0.220748	0.452748	0.75944	NO	protein_coding
ENSG00000115561	CHMP3	0.0387129	0.830285	0.945973	NO	protein_coding
ENSG00000233673	ANAPC1P1	-2.27558	0.504277		NO	pseudogene
ENSG00000213605	AC111200.2	3.99375	0.375239		NO	pseudogene
ENSG00000187627	RGPD1	1.75332	0.214722	0.562102	NO	protein_coding
ENSG00000183281	PLGLB1	3.12142	0.335064		NO	protein_coding
ENSG00000225049	AC068279.2	16.3959	0.807797		NO	pseudogene
ENSG00000225933	AC133965.1	7.03719	0.113726		NO	pseudogene
ENSG00000185304	RGPD2	0.686914	0.548207	0.820433	NO	protein_coding
ENSG00000229604	MTATP8P2	0.282199	0.331769	0.672252	NO	pseudogene
ENSG00000172086	KRCC1	0.501751	0.0823023	0.363899	NO	protein_coding
ENSG00000232508	MRPL45P1	1.60852	0.656097		NO	pseudogene
ENSG00000224291	AC012671.2	-0.647694	0.724175		NO	pseudogene
ENSG00000221686	AC096579.1	-2.89404	0.362062		NO	miRNA
ENSG00000203344	AC018696.2	1.389	0.494478		NO	pseudogene
ENSG00000143429	AC027612.6	0.135583	0.661685	0.875191	NO	pseudogene
ENSG00000163060	TEKT4	-0.921096	0.268606	0.615374	NO	protein_coding
ENSG00000233158	RPS24P6	-1.38803	0.670709		NO	pseudogene
ENSG00000144029	MRPS5	-0.119376	0.567754	0.82757	NO	protein_coding
ENSG00000163067	ZNF2	0.17322	0.671527	0.879013	NO	protein_coding
ENSG00000115041	KCNIP3	4.30297	0.334946		NO	protein_coding
ENSG00000115042	FAHD2A	0.496001	0.25144	0.598132	NO	protein_coding
ENSG00000084090	STARD7	-0.135159	0.518398	0.800837	NO	protein_coding
ENSG00000144021	CIAO1	0.12757	0.688349	0.887279	NO	protein_coding
ENSG00000144028	SNRNP200	0.325167	0.129389	0.448605	NO	protein_coding
ENSG00000114988	LMAN2L	0.419311	0.291893	0.636481	NO	protein_coding
ENSG00000168763	CNNM3	0.195514	0.643708	0.867716	NO	protein_coding
ENSG00000213337	ANKRD39	0.151721	0.596447	0.842247	NO	protein_coding
ENSG00000168754	FAM178B	2.47425	0.577897		NO	protein_coding
ENSG00000135976	ANKRD36	0.040563	0.837738	0.950378	NO	protein_coding
ENSG00000196912	ANKRD36B	0.414709	0.12461	0.442592	NO	pseudogene
ENSG00000135940	COX5B	-0.023906	0.794101	0.934442	NO	protein_coding
ENSG00000201806	RNU4-8P	4.76584	0.221071		NO	snRNA
ENSG00000115085	ZAP70	12.3591	0.804187		NO	protein_coding
ENSG00000075568	TMEM131	-0.0994106	0.71445	0.900029	NO	protein_coding
ENSG00000235734	HMGN1P36	1.11977	0.53557		NO	pseudogene
ENSG00000231635	ATP5BP1	1.59128	0.00633041	0.0832028	NO	pseudogene
ENSG00000183513	COA5	0.225415	0.366737	0.699697	NO	protein_coding
ENSG00000115446	UNC50	0.117201	0.577768	0.832451	NO	protein_coding
ENSG00000071073	MGAT4A	-0.136946	0.587149	0.837417	NO	protein_coding
ENSG00000135951	TSGA10	0.429845	0.184402	0.524219	NO	protein_coding
ENSG00000273155	MRPL30	0.256247	0.944283		NO	protein_coding
ENSG00000158411	MITD1	0.229524	0.399477	0.722858	NO	protein_coding
ENSG00000185414	MRPL30	-3.25697	0.199467		NO	protein_coding
ENSG00000115514	TXNDC9	0.0868829	0.744805	0.91459	NO	protein_coding
ENSG00000158417	EIF5B	0.194472	0.152906	0.481592	NO	protein_coding
ENSG00000135945	REV1	0.357701	0.210534	0.556178	NO	protein_coding
ENSG00000232084	LINC01104	-9.07387	0.805685		NO	lincRNA
ENSG00000170500	LONRF2	-0.415452	0.164221	0.495457	NO	protein_coding
ENSG00000238029	AC012493.1	-0.290126	0.886098		NO	pseudogene
ENSG00000204637	AC068538.2	1.57232	0.308588		NO	pseudogene
ENSG00000115539	PDCL3	-0.0935455	0.767887	0.92311	NO	protein_coding
ENSG00000227259	HMGN2P22	2.28878	0.576582		NO	pseudogene
ENSG00000230140	AC016738.3	1.24257	0.703641	0.895726	NO	antisense
ENSG00000071082	RPL31	0.255168	7.83e-05	0.00279821	NO	protein_coding
ENSG00000204634	TBC1D8	0.312153	0.367586	0.70023	NO	protein_coding
ENSG00000158435	CNOT11	0.384414	0.303766	0.648616	NO	protein_coding
ENSG00000163162	RNF149	0.0548613	0.7982	0.935273	NO	protein_coding
ENSG00000071054	MAP4K4	0.212316	0.393943	0.717599	NO	protein_coding
ENSG00000180251	SLC9A4	-0.470195	0.899153		NO	protein_coding
ENSG00000213301	HMGB3P11	-1.37872	0.699101		NO	pseudogene
ENSG00000135972	MRPS9	0.0566851	0.842738	0.952215	NO	protein_coding
ENSG00000135966	TGFBRAP1	0.35263	0.434265	0.746269	NO	protein_coding
ENSG00000135974	C2orf49	0.505041	0.0996046	0.397719	NO	protein_coding
ENSG00000224061	AC092106.1	2.83752	0.0382174		NO	pseudogene
ENSG00000240935	PLGLA	2.58871	0.549394		NO	pseudogene
ENSG00000214199	EEF1A1P12	0.648056	1.18e-05	0.000564025	NO	pseudogene
ENSG00000230651	RGPD4-AS1	-0.909424	0.0017251	0.0339408	NO	lincRNA
ENSG00000237745	AC009963.5	-2.0731	0.603183		NO	pseudogene
ENSG00000229890	AC023672.1	-2.1681	0.519062		NO	pseudogene
ENSG00000135968	GCC2	0.25921	0.129554	0.44883	NO	protein_coding
ENSG00000169756	LIMS1	0.524751	0.158565	0.489775	NO	protein_coding
ENSG00000233648	AC010095.6	0.625105	0.665791		NO	pseudogene
ENSG00000235644	AC010095.7	-1.01581	0.602887		NO	pseudogene
ENSG00000153201	RANBP2	0.2013	0.252543	0.599177	NO	protein_coding
ENSG00000259863	SH3RF3-AS1	-0.543007	0.88004		NO	lincRNA
ENSG00000186522	SEPT10	0.806669	0.0289658	0.211003	NO	protein_coding
ENSG00000015568	RGPD5	-0.399544	0.553349	0.821957	NO	protein_coding
ENSG00000233370	AC092664.1	0.59033	0.61367		NO	pseudogene
ENSG00000175701	LINC00116	0.0462406	0.783557	0.929294	NO	lincRNA
ENSG00000261760	RP11-1223D19.1	5.09393	0.203978		NO	lincRNA
ENSG00000175772	LINC01106	-1.64836	0.597675		NO	lincRNA
ENSG00000183054	RGPD6	0.738848	0.796505		NO	protein_coding
ENSG00000226928	RPS14P4	-0.658365	0.723323	0.903155	NO	pseudogene
ENSG00000223973	AC068491.3	12.5189	0.800334		NO	pseudogene
ENSG00000230958	AC093166.4	-0.74834	0.833386		NO	pseudogene
ENSG00000225496	AC104651.2	1.57885	0.000890701	0.0202679	YES	pseudogene
ENSG00000153214	TMEM87B	0.745505	0.0209308	0.176599	NO	protein_coding
ENSG00000144152	FBLN7	-0.612973	0.137772	0.463283	NO	protein_coding
ENSG00000144161	ZC3H8	1.04655	0.000924616	0.020934	YES	protein_coding
ENSG00000188177	ZC3H6	0.0772366	0.758807	0.920644	NO	protein_coding
ENSG00000114999	TTL	0.522812	0.183547	0.524219	NO	protein_coding
ENSG00000125611	CHCHD5	0.193871	0.357859	0.692474	NO	protein_coding
ENSG00000231747	AC079922.2	0.638355	0.261958	0.607172	NO	pseudogene
ENSG00000144136	SLC20A1	-0.231002	0.569671	0.82805	NO	protein_coding
ENSG00000180152	AC079753.4	2.57057	0.509239		NO	pseudogene
ENSG00000236124	HMGN2P23	0.282691	0.878886		NO	pseudogene
ENSG00000125637	PSD4	0.53232	0.221728	0.568758	NO	protein_coding
ENSG00000189223	PAX8-AS1	-0.274879	0.415942	0.735813	NO	processed_transcript
ENSG00000136682	CBWD2	0.404311	0.0438716	0.266034	NO	protein_coding
ENSG00000146556	WASH2P	-0.548587	0.153733	0.48369	NO	pseudogene
ENSG00000236397	DDX11L2	4.06162	0.400362		NO	pseudogene
ENSG00000144158	RP11-395L14.17	1.5741	0.077158	0.352021	NO	pseudogene
ENSG00000227359	AC017074.2	3.03746	0.508153		NO	lincRNA
ENSG00000115084	SLC35F5	0.274721	0.265872	0.611946	NO	protein_coding
ENSG00000115091	ACTR3	-0.0484462	0.805856	0.938066	NO	protein_coding
ENSG00000230950	MTND2P21	-0.0840272	0.972926		NO	pseudogene
ENSG00000088205	DDX18	0.329661	0.0815378	0.362848	NO	protein_coding
ENSG00000125633	CCDC93	1.03014	0.000668863	0.0161153	YES	protein_coding
ENSG00000235066	AC009303.1	4.44656	0.237685		NO	antisense
ENSG00000125629	INSIG2	-0.313503	0.397183	0.72068	NO	protein_coding
ENSG00000186132	C2orf76	0.353234	0.323648	0.665889	NO	protein_coding
ENSG00000155368	DBI	0.0719751	0.440322	0.750046	NO	protein_coding
ENSG00000171227	TMEM37	1.01252	0.0158509	0.151627	NO	protein_coding
ENSG00000088179	PTPN4	0.248911	0.426843	0.742171	NO	protein_coding
ENSG00000144118	RALB	0.659413	0.160925	0.49266	NO	protein_coding
ENSG00000264229	RNU4ATAC	-0.675071	0.0049682	0.0703907	NO	snRNA
ENSG00000230993	RPL12P15	0.125824	0.928475		NO	pseudogene
ENSG00000155438	NIFK	0.273064	0.3562	0.691688	NO	protein_coding
ENSG00000211460	TSN	0.451811	0.0834552	0.366215	NO	protein_coding
ENSG00000213236	YWHAZP2	0.415074	0.141647	0.466307	NO	pseudogene
ENSG00000136717	BIN1	0.372517	0.424148	0.740266	NO	protein_coding
ENSG00000186684	CYP27C1	-1.73889	0.622989		NO	protein_coding
ENSG00000226789	AC110926.4	-1.49995	0.370023		NO	pseudogene
ENSG00000163161	ERCC3	0.184133	0.592904	0.840569	NO	protein_coding
ENSG00000169967	MAP3K2	0.510689	0.00972449	0.109946	NO	protein_coding
ENSG00000163166	IWS1	0.200032	0.445142	0.753532	NO	protein_coding
ENSG00000072163	LIMS2	11.7295	0.757529		NO	protein_coding
ENSG00000136709	WDR33	0.317819	0.193633	0.534498	NO	protein_coding
ENSG00000270081	RP5-935K16.1	0.27582	0.41198	0.732943	NO	lincRNA
ENSG00000144231	POLR2D	0.550291	0.202256	0.545495	NO	protein_coding
ENSG00000234044	AC108059.1	-0.839085	0.795874		NO	pseudogene
ENSG00000136731	UGGT1	0.259915	0.306252	0.649515	NO	protein_coding
ENSG00000233428	AC019050.1	1.33233	0.297908		NO	pseudogene
ENSG00000231240	KLF2P1	0.496424	0.717029		NO	pseudogene
ENSG00000196604	POTEF	2.58715	0.000232297	0.00702426	YES	protein_coding
ENSG00000136699	SMPD4	0.480484	0.221573	0.568758	NO	protein_coding
ENSG00000152082	MZT2B	-0.555049	1.61e-05	0.000738285	NO	protein_coding
ENSG00000152086	TUBA3E	1.34926	0.601778		NO	protein_coding
ENSG00000236211	AC068137.5	6.06359	0.195162		NO	pseudogene
ENSG00000226915	AC068137.13	2.83188	0.105079		NO	pseudogene
ENSG00000136718	IMP4	0.301341	0.31039	0.653598	NO	protein_coding
ENSG00000178162	FAR2P2	0.392954	0.131958	0.453269	NO	pseudogene
ENSG00000230646	KLF2P2	0.146514	0.587149	0.837417	NO	pseudogene
ENSG00000136698	CFC1	-0.0839573	0.648491	0.869919	NO	protein_coding
ENSG00000240253	FAR2P3	-0.117434	0.749204	0.917486	NO	pseudogene
ENSG00000223349	KLF2P3	0.16093	0.783512	0.929294	NO	pseudogene
ENSG00000178171	AMER3	0.0833034	0.834354	0.94821	NO	protein_coding
ENSG00000232503	CYCSP8	5.38065	0.227575		NO	pseudogene
ENSG00000115762	PLEKHB2	0.244454	0.190292	0.531538	NO	protein_coding
ENSG00000237910	AC073869.7	-2.07858	0.520993		NO	pseudogene
ENSG00000217950	AC073869.20	0.0133318	0.988564		NO	pseudogene
ENSG00000232742	RHOQP2	0.605676	0.844387		NO	pseudogene
ENSG00000173272	MZT2A	-0.455782	0.00362137	0.0572494	NO	protein_coding
ENSG00000075886	TUBA3D	-2.38311	0.258175	0.60382	NO	protein_coding
ENSG00000224559	LINC01087	-11.7193	0.797325		NO	lincRNA
ENSG00000213222	AC093724.2	-0.285561	0.933226		NO	pseudogene
ENSG00000163046	ANKRD30BL	2.27954	0.560576		NO	protein_coding
ENSG00000018607	ZNF806	-0.166444	0.904763	0.972677	NO	pseudogene
ENSG00000152128	TMEM163	-0.382557	0.339088	0.678739	NO	protein_coding
ENSG00000082258	CCNT2	0.633718	0.0217661	0.180769	NO	protein_coding
ENSG00000176601	MAP3K19	0.545205	0.811739	0.93984	NO	protein_coding
ENSG00000115839	RAB3GAP1	0.0790733	0.709778	0.89791	NO	protein_coding
ENSG00000207654	MIR128-1	-12.1571	0.708328		NO	miRNA
ENSG00000144224	UBXN4	0.183516	0.0854272	0.370262	NO	protein_coding
ENSG00000115866	DARS	0.246085	0.229878	0.577221	NO	protein_coding
ENSG00000227347	HNRNPKP2	0.490889	0.431042	0.745656	NO	pseudogene
ENSG00000230037	UBBP1	0.399157	0.0995879	0.397719	NO	pseudogene
ENSG00000233045	AC097523.1	-0.253797	0.719808	0.90111	NO	pseudogene
ENSG00000234645	YWHAEP5	1.55678	0.000257256	0.007579	YES	pseudogene
ENSG00000237939	AC097523.3	2.6312	0.00711258	0.089764	NO	pseudogene
ENSG00000144228	SPOPL	-0.330548	0.382071	0.710856	NO	protein_coding
ENSG00000236440	AC117947.1	1.34781	0.673826		NO	pseudogene
ENSG00000198526	PABPC1P2	0.620091	0.869306		NO	pseudogene
ENSG00000223911	AC009480.3	-1.15388	0.747706		NO	antisense
ENSG00000115947	ORC4	0.361972	0.227808	0.574846	NO	protein_coding
ENSG00000204406	MBD5	0.367069	0.253075	0.599177	NO	protein_coding
ENSG00000232238	AC017080.1	4.65946	0.19551		NO	pseudogene
ENSG00000135999	EPC2	0.682051	0.100439	0.399058	NO	protein_coding
ENSG00000223962	UBBP3	-3.14333	0.0852105	0.370228	NO	pseudogene
ENSG00000168280	KIF5C	0.340162	0.111141	0.419575	NO	protein_coding
ENSG00000228236	TXNP5	0.710729	0.149272	0.477297	NO	pseudogene
ENSG00000168288	MMADHC	0.308717	0.0829846	0.364936	NO	protein_coding
ENSG00000213201	FABP5P10	-1.64097	0.429669		NO	pseudogene
ENSG00000123609	NMI	0.255731	0.585938	0.836964	NO	protein_coding
ENSG00000080345	RIF1	0.21053	0.361164	0.695878	NO	protein_coding
ENSG00000162980	ARL5A	-0.78645	0.00390089	0.060087	NO	protein_coding
ENSG00000115145	STAM2	0.772855	0.00557136	0.0767639	NO	protein_coding
ENSG00000196504	PRPF40A	0.260922	0.114673	0.426359	NO	protein_coding
ENSG00000177917	ARL6IP6	-0.611834	0.17088	0.504522	NO	protein_coding
ENSG00000226338	AC079150.2	0.826768	0.578964	0.833128	NO	pseudogene
ENSG00000242575	AC012501.3	-2.03964	0.350615		NO	pseudogene
ENSG00000236917	DNAJA1P2	-0.484566	0.883291		NO	pseudogene
ENSG00000162989	KCNJ3	-0.195901	0.474147	0.775301	NO	protein_coding
ENSG00000227682	ATP5A1P2	0.342318	0.47173	0.773475	NO	pseudogene
ENSG00000153234	NR4A2	-0.304226	0.403315	0.72551	NO	protein_coding
ENSG00000238069	RPLP0P7	2.2923	0.466576		NO	pseudogene
ENSG00000213194	AC016732.2	2.13414	0.00653029	0.0846623	NO	pseudogene
ENSG00000123612	ACVR1C	-0.0407458	0.90885	0.973007	NO	protein_coding
ENSG00000231158	PTP4A1P1	1.57974	0.669681		NO	pseudogene
ENSG00000234890	HNRNPDLP2	1.86685	0.595716		NO	pseudogene
ENSG00000144283	PKP4	-0.104771	0.798994	0.935638	NO	protein_coding
ENSG00000204380	AC005042.4	4.06137	0.365622		NO	antisense
ENSG00000213189	BTF3L4P2	0.869055	0.00156724	0.0314494	NO	pseudogene
ENSG00000226878	GSTM3P2	12.8041	0.803657		NO	pseudogene
ENSG00000123636	BAZ2B	0.292352	0.0534156	0.293493	NO	protein_coding
ENSG00000270893	RP11-311B14.1	1.0794	0.75416		NO	pseudogene
ENSG00000136536	2020-03-07	0.257292	0.171094	0.504947	NO	protein_coding
ENSG00000136560	TANK	0.526117	0.0449685	0.269961	NO	protein_coding
ENSG00000115233	PSMD14	0.0848487	0.65258	0.871355	NO	protein_coding
ENSG00000232320	AC009299.5	2.04415	0.208944		NO	pseudogene
ENSG00000136535	TBR1	0.689292	0.844438		NO	protein_coding
ENSG00000144290	SLC4A10	0.195074	0.468072	0.770233	NO	protein_coding
ENSG00000197635	DPP4	-0.0578838	0.867036	0.96091	NO	protein_coding
ENSG00000115263	GCG	-0.146216	0.511301	0.797589	NO	protein_coding
ENSG00000078098	FAP	-0.115981	0.682051	0.884693	NO	protein_coding
ENSG00000115267	IFIH1	0.0681114	0.848848	0.954093	NO	protein_coding
ENSG00000115271	GCA	0.17832	0.559856	0.824709	NO	protein_coding
ENSG00000230282	RPL7P61	13.2241	0.794037		NO	pseudogene
ENSG00000115290	GRB14	-0.505949	0.250836	0.597811	NO	protein_coding
ENSG00000082438	COBLL1	0.570116	0.0560955	0.300343	NO	protein_coding
ENSG00000153253	SCN3A	-0.123163	0.736356	0.911058	NO	protein_coding
ENSG00000178662	CSRNP3	0.00817802	0.975741	0.992444	NO	protein_coding
ENSG00000115339	GALNT3	0.0986172	0.767843	0.92311	NO	protein_coding
ENSG00000232411	AC009495.3	1.84766	0.492188	0.786282	NO	lincRNA
ENSG00000144285	SCN1A	6.17927	0.259617		NO	protein_coding
ENSG00000169432	SCN9A	1.47109	0.00115831	0.0250301	YES	protein_coding
ENSG00000214211	CTAGE14P	1.6223	0.546797		NO	pseudogene
ENSG00000152253	SPC25	0.100213	0.730845	0.907739	NO	protein_coding
ENSG00000152254	G6PC2	-0.0155586	0.948528	0.984659	NO	protein_coding
ENSG00000081479	LRP2	1.28465	0.677806		NO	protein_coding
ENSG00000239474	KLHL41	1.54451	0.00276059	0.0477461	YES	protein_coding
ENSG00000138399	FASTKD1	0.529114	0.12751	0.446425	NO	protein_coding
ENSG00000138398	PPIG	0.24771	0.0565568	0.301651	NO	protein_coding
ENSG00000214369	AC009967.3	2.78902	0.464332		NO	pseudogene
ENSG00000138385	SSB	0.00721788	0.959308	0.987927	NO	protein_coding
ENSG00000138382	METTL5	0.169298	0.41277	0.733334	NO	protein_coding
ENSG00000252981	U3	3.19784	0.406474		NO	snoRNA
ENSG00000144357	UBR3	0.521337	0.0258616	0.198446	NO	protein_coding
ENSG00000227176	AC092641.2	1.89853	0.13707		NO	pseudogene
ENSG00000231898	AC012594.1	-0.595491	0.816661		NO	antisense
ENSG00000214821	HMGB1P4	-0.445262	0.403491	0.72551	NO	pseudogene
ENSG00000213981	AC007277.3	1.01176	0.719066		NO	antisense
ENSG00000128692	EIF2S2P4	1.00932	1.48e-05	0.000692672	YES	pseudogene
ENSG00000115806	GORASP2	0.103648	0.624845	0.857065	NO	protein_coding
ENSG00000198586	TLK1	0.30587	0.0340397	0.232021	NO	protein_coding
ENSG00000123600	METTL8	1.34367	0.00653282	0.0846623	NO	protein_coding
ENSG00000234061	AC007969.4	0.488542	0.337855	0.677483	NO	pseudogene
ENSG00000233762	AC007969.5	0.275664	1.72e-09	2.1e-07	NO	pseudogene
ENSG00000233934	RPL21P38	1.48997	0.313255		NO	pseudogene
ENSG00000077380	DYNC1I2	0.414284	0.00878073	0.103836	NO	protein_coding
ENSG00000268821	AC068039.1	1.04927	0.402117	0.724986	NO	protein_coding
ENSG00000128708	HAT1	0.20983	0.458293	0.764188	NO	protein_coding
ENSG00000226963	AC078883.4	11.7004	0.829733		NO	antisense
ENSG00000152256	PDK1	-0.210607	0.65883	0.874075	NO	protein_coding
ENSG00000213148	AC073465.1	-0.965099	0.793223		NO	pseudogene
ENSG00000226131	AC073465.3	0.684429	0.443608		NO	pseudogene
ENSG00000237016	AC013410.1	2.14874	0.524373		NO	pseudogene
ENSG00000172845	SP3	0.568982	0.0399915	0.252252	NO	protein_coding
ENSG00000138430	OLA1	0.335701	0.146195	0.473307	NO	protein_coding
ENSG00000237804	HNRNPA1P39	2.36588	0.535717		NO	pseudogene
ENSG00000138433	CIR1	-0.0158746	0.933768	0.98023	NO	protein_coding
ENSG00000179997	AC010894.4	0.0506039	0.969397		NO	pseudogene
ENSG00000235655	H3F3AP4	0.0552683	0.653626	0.871355	NO	pseudogene
ENSG00000128656	CHN1	0.0117524	0.973681	0.991937	NO	protein_coding
ENSG00000227187	RP11-6C10.1	12.8734	0.802838		NO	pseudogene
ENSG00000115966	ATF2	0.743379	0.00138441	0.0287441	NO	protein_coding
ENSG00000229750	AC096649.2	4.40768	0.338363		NO	antisense
ENSG00000154518	ATP5G3	0.183359	0.114302	0.42561	NO	protein_coding
ENSG00000144320	KIAA1715	0.297157	0.247721	0.594941	NO	protein_coding
ENSG00000218175	AC016739.2	0.999701	7.69e-34	6.93e-30	NO	pseudogene
ENSG00000229337	AC079305.8	4.97534	0.216312		NO	antisense
ENSG00000226273	AC079305.5	0.693221	0.831078		NO	pseudogene
ENSG00000170144	HNRNPA3	0.00630954	0.972677	0.991937	NO	protein_coding
ENSG00000116044	NFE2L2	0.166755	0.398302	0.721717	NO	protein_coding
ENSG00000018510	AGPS	0.438596	0.184575	0.524339	NO	protein_coding
ENSG00000227241	AC011998.4	-0.689188	0.744035		NO	pseudogene
ENSG00000180228	PRKRA	0.231649	0.358455	0.69314	NO	protein_coding
ENSG00000116095	PLEKHA3	0.129023	0.6707	0.878825	NO	protein_coding
ENSG00000187231	SESTD1	0.516427	0.0682973	0.328676	NO	protein_coding
ENSG00000213126	AC092642.1	2.10852	0.523173		NO	pseudogene
ENSG00000163510	CWC22	0.349794	0.22778	0.574846	NO	protein_coding
ENSG00000226564	FTH1P20	0.441917	0.172138	0.506908	NO	pseudogene
ENSG00000170035	UBE2E3	0.0693605	0.804379	0.937568	NO	protein_coding
ENSG00000234663	AC104820.2	0.538791	0.487476	0.784112	NO	lincRNA
ENSG00000162992	NEUROD1	-0.0209285	0.893607	0.969412	NO	protein_coding
ENSG00000138434	SSFA2	0.0885236	0.778299	0.927679	NO	protein_coding
ENSG00000213958	KRT18P29	1.51668	0.500508		NO	pseudogene
ENSG00000077232	DNAJC10	-0.0119063	0.950515	0.985088	NO	protein_coding
ENSG00000061676	NCKAP1	0.0821855	0.636414	0.863404	NO	protein_coding
ENSG00000202141	Y_RNA	-11.8584	0.748466		NO	misc_RNA
ENSG00000231203	KRT8P10	0.949199	0.635815		NO	pseudogene
ENSG00000177855	CACYBPP2	1.03161	0.000352662	0.00971817	YES	pseudogene
ENSG00000065548	ZC3H15	0.0750206	0.673905	0.879571	NO	protein_coding
ENSG00000268846	AC018867.2	1.89436	0.471759	0.773475	NO	protein_coding
ENSG00000138448	ITGAV	0.363432	0.0949506	0.389618	NO	protein_coding
ENSG00000144369	FAM171B	0.100844	0.663149	0.875467	NO	protein_coding
ENSG00000235616	ST13P2	1.46308	0.330091		NO	pseudogene
ENSG00000115368	WDR75	0.122361	0.720674	0.901317	NO	protein_coding
ENSG00000138449	SLC40A1	0.13313	0.602131	0.844351	NO	protein_coding
ENSG00000138381	ASNSD1	-0.18085	0.496226	0.78867	NO	protein_coding
ENSG00000128699	ORMDL1	0.125769	0.509029	0.795899	NO	protein_coding
ENSG00000064933	PMS1	-0.209068	0.561561	0.824958	NO	protein_coding
ENSG00000204253	HNRNPCP2	0.748021	5.73e-08	5.01e-06	NO	pseudogene
ENSG00000198130	HIBCH	0.337738	0.235701	0.58237	NO	protein_coding
ENSG00000151689	INPP1	0.627538	0.104885	0.406671	NO	protein_coding
ENSG00000151690	MFSD6	0.193441	0.498243	0.789535	NO	protein_coding
ENSG00000233654	AC093388.3	0.400712	0.791506	0.932809	NO	antisense
ENSG00000115419	GLS	-0.173567	0.30959	0.653024	NO	protein_coding
ENSG00000115415	STAT1	0.117503	0.629756	0.859841	NO	protein_coding
ENSG00000138378	STAT4	-0.0664579	0.864109	0.960401	NO	protein_coding
ENSG00000128641	MYO1B	0.166997	0.437049	0.747796	NO	protein_coding
ENSG00000235218	AC092638.2	1.75003	0.566848		NO	pseudogene
ENSG00000224219	AC074290.1	3.25058	0.424622		NO	pseudogene
ENSG00000236695	HNRNPA1P47	-0.853964	0.651609		NO	pseudogene
ENSG00000224099	AC064834.1	0.310359	0.921605		NO	lincRNA
ENSG00000196950	SLC39A10	0.79175	0.0169467	0.157592	NO	protein_coding
ENSG00000119041	GTF3C3	0.297343	0.302078	0.646869	NO	protein_coding
ENSG00000213104	NPM1P46	0.533959	0.55938		NO	pseudogene
ENSG00000115524	SF3B1	0.328049	0.0184356	0.165583	NO	protein_coding
ENSG00000115520	COQ10B	0.0998489	0.588348	0.837933	NO	protein_coding
ENSG00000144381	HSPD1	0.571013	3.86e-06	0.000208314	NO	protein_coding
ENSG00000115541	HSPE1	0.281725	0.0048596	0.0693975	NO	protein_coding
ENSG00000115540	MOB4	-0.308153	0.235816	0.582442	NO	protein_coding
ENSG00000152430	BOLL	-0.167711	0.965213		NO	protein_coding
ENSG00000213938	SEPHS1P6	4.97369	0.180806		NO	pseudogene
ENSG00000178074	C2orf69	0.00861978	0.976593	0.992791	NO	protein_coding
ENSG00000162972	C2orf47	-0.487005	0.306401	0.649515	NO	protein_coding
ENSG00000196141	SPATS2L	0.155473	0.483235	0.781712	NO	protein_coding
ENSG00000082153	BZW1	0.538163	0.0038894	0.060087	NO	protein_coding
ENSG00000260006	RP11-469M7.1	-0.250093	0.546102	0.819745	NO	lincRNA
ENSG00000207116	RNU6-31P	1.36252	0.686759		NO	snRNA
ENSG00000013441	CLK1	0.162168	0.400947	0.724085	NO	protein_coding
ENSG00000240344	PPIL3	0.0733021	0.85802	0.957594	NO	protein_coding
ENSG00000196290	NIF3L1	0.58847	0.135126	0.459306	NO	protein_coding
ENSG00000115942	ORC2	0.813574	0.0237194	0.189341	NO	protein_coding
ENSG00000183308	AC005037.3	-1.31374	0.526238	0.807073	NO	antisense
ENSG00000155744	FAM126B	0.146628	0.649687	0.870622	NO	protein_coding
ENSG00000225695	HNRNPA1P35	0.803104	0.18382	0.524219	NO	pseudogene
ENSG00000226658	AC005037.4	-0.187617	0.966835		NO	pseudogene
ENSG00000119013	NDUFB3	-0.12967	0.218956	0.566227	NO	protein_coding
ENSG00000003402	CFLAR	-0.194285	0.461264	0.767027	NO	protein_coding
ENSG00000115993	TRAK2	0.438802	0.207436	0.55152	NO	protein_coding
ENSG00000003393	ALS2	0.388167	0.299527	0.644393	NO	protein_coding
ENSG00000230799	AC007279.2	12.7014	0.806976		NO	pseudogene
ENSG00000222035	AC079354.3	-2.37013	0.460559		NO	antisense
ENSG00000227890	PSMA2P3	0.970786	0.0887145	0.377791	NO	pseudogene
ENSG00000223825	DAZAP2P1	0.43122	0.0496723	0.285457	NO	pseudogene
ENSG00000116030	SUMO1	0.2943	0.0260381	0.198977	NO	protein_coding
ENSG00000224463	AC079354.6	11.7516	0.828612		NO	pseudogene
ENSG00000267889	AC079354.2	0.628704	0.411432	0.732112	NO	protein_coding
ENSG00000055044	NOP58	0.258724	0.114693	0.426359	NO	protein_coding
ENSG00000264275	RN7SL753P	-0.556727	0.523005	0.804644	NO	misc_RNA
ENSG00000204217	BMPR2	0.149175	0.594888	0.841264	NO	protein_coding
ENSG00000270915	RP11-27M5.1	-1.18018	0.723428		NO	pseudogene
ENSG00000223619	AC009960.1	-0.110118	0.592698	0.84041	NO	pseudogene
ENSG00000227454	MTND4P30	12.4787	0.811826		NO	pseudogene
ENSG00000138439	FAM117B	-0.243412	0.628046	0.858643	NO	protein_coding
ENSG00000163596	ICA1L	-0.0312832	0.901191	0.972065	NO	protein_coding
ENSG00000138442	WDR12	0.422221	0.248877	0.595968	NO	protein_coding
ENSG00000144426	NBEAL1	0.646677	0.0102209	0.113705	NO	protein_coding
ENSG00000119004	CYP20A1	0.109864	0.717007	0.901023	NO	protein_coding
ENSG00000238285	MRPL50P2	-0.932219	0.391926	0.715925	NO	pseudogene
ENSG00000138443	ABI2	0.148047	0.48476	0.782826	NO	protein_coding
ENSG00000233459	AC125238.2	2.10266	0.000652365	0.0159308	YES	pseudogene
ENSG00000178562	CD28	-0.648206	0.816289		NO	protein_coding
ENSG00000224791	KRT18P39	-0.581955	0.599336		NO	pseudogene
ENSG00000213925	NPM1P33	-0.562493	0.127247	0.446157	NO	pseudogene
ENSG00000213739	AC007679.1	-0.21253	0.771186	0.923919	NO	pseudogene
ENSG00000114933	INO80D	-0.0839979	0.716669	0.901023	NO	protein_coding
ENSG00000023228	NDUFS1	-0.00257455	0.989756	0.997839	NO	protein_coding
ENSG00000114942	EEF1B2	0.56402	1.7e-05	0.000774168	NO	protein_coding
ENSG00000159186	AC007383.6	1.80902	0.0178402	0.162571	NO	pseudogene
ENSG00000204186	ZDBF2	0.53121	0.0740754	0.343226	NO	protein_coding
ENSG00000234491	HNRNPA1P51	5.37455	0.236787		NO	pseudogene
ENSG00000118246	FASTKD2	0.405118	0.237292	0.583581	NO	protein_coding
ENSG00000118263	KLF7	0.472463	0.144166	0.469986	NO	protein_coding
ENSG00000234902	AC007879.2	13.4105	0.767683		NO	lincRNA
ENSG00000118260	CREB1	0.377092	0.131656	0.453051	NO	protein_coding
ENSG00000144401	METTL21A	0.101327	0.803026	0.937226	NO	protein_coding
ENSG00000213082	PPP1R14BP2	-0.842387	0.790248		NO	pseudogene
ENSG00000163251	FZD5	0.440355	0.295559	0.640471	NO	protein_coding
ENSG00000185078	AC093698.1	0.134238	0.857717	0.957594	NO	pseudogene
ENSG00000224839	AC093698.2	0.107074	0.959257		NO	pseudogene
ENSG00000138413	IDH1	-0.191911	0.440707	0.750339	NO	protein_coding
ENSG00000115020	PIKFYVE	0.913965	0.000655565	0.0159657	NO	protein_coding
ENSG00000240286	MEAF6P1	0.364467	0.772733		NO	pseudogene
ENSG00000078018	MAP2	0.464284	0.0354204	0.236425	NO	protein_coding
ENSG00000144406	UNC80	-0.269897	0.193879	0.534498	NO	protein_coding
ENSG00000197713	RPE	0.0685074	0.850712	0.954522	NO	protein_coding
ENSG00000144445	KANSL1L	0.416136	0.161663	0.49385	NO	protein_coding
ENSG00000272807	RP11-260M2.1	-0.030249	0.936525	0.98052	NO	antisense
ENSG00000231017	AC013404.1	1.26452	0.562197		NO	pseudogene
ENSG00000236007	AC105921.5	-0.872796	0.660321		NO	pseudogene
ENSG00000272519	RP11-105N14.2	1.82993	0.608934		NO	lincRNA
ENSG00000144451	SPAG16	-0.0266347	0.892842	0.969412	NO	protein_coding
ENSG00000230076	AC016708.2	1.0882	1.81e-05	0.000813614	YES	pseudogene
ENSG00000138363	ATIC	0.476998	0.113427	0.423386	NO	protein_coding
ENSG00000115425	PECR	-0.285333	0.573679	0.830792	NO	protein_coding
ENSG00000079246	XRCC5	0.26763	0.0325739	0.225411	NO	protein_coding
ENSG00000231092	AC012513.6	2.67058	0.54742		NO	antisense
ENSG00000138375	SMARCAL1	-0.386474	0.420787	0.738075	NO	protein_coding
ENSG00000197756	RPL37A	0.00687046	0.91696	0.975582	NO	protein_coding
ENSG00000235444	PSMB3P2	1.10259	0.245822		NO	pseudogene
ENSG00000115457	IGFBP2	-1.0163	0.000478133	0.0124522	YES	protein_coding
ENSG00000236295	AC007563.1	1.14378	0.49181	0.786282	NO	antisense
ENSG00000231035	RPL7L1P9	1.99105	0.452402		NO	pseudogene
ENSG00000223923	AC010136.2	-8.92124	0.819118		NO	antisense
ENSG00000180871	CXCR2	1.17224	0.762684		NO	protein_coding
ENSG00000224159	HMGB1P9	0.215928	0.900917		NO	pseudogene
ENSG00000163466	ARPC2	-0.00447	0.971671	0.991937	NO	protein_coding
ENSG00000127837	AAMP	-0.522916	0.0447344	0.269165	NO	protein_coding
ENSG00000127838	PNKD	-0.158817	0.424803	0.740406	NO	protein_coding
ENSG00000135926	TMBIM1	0.261151	0.257254	0.603048	NO	protein_coding
ENSG00000230580	AC021016.7	1.58402	0.0419394	0.258669	NO	pseudogene
ENSG00000158428	C2orf62	0.114146	0.930076	0.979193	NO	protein_coding
ENSG00000225062	AC021016.6	-0.640415	0.803158	0.937226	NO	processed_transcript
ENSG00000144579	CTDSP1	0.0615472	0.89157	0.969089	NO	protein_coding
ENSG00000127831	VIL1	-0.361713	0.364297	0.697957	NO	protein_coding
ENSG00000135913	USP37	0.0970558	0.803996	0.937419	NO	protein_coding
ENSG00000144580	RQCD1	0.528901	0.00124418	0.0264418	NO	protein_coding
ENSG00000273466	RP11-548H3.1	1.48758	0.311713	0.654743	NO	antisense
ENSG00000115568	ZNF142	0.627767	0.191639	0.532989	NO	protein_coding
ENSG00000074582	BCS1L	-0.217152	0.587939	0.837615	NO	protein_coding
ENSG00000135929	CYP27A1	0.512567	0.271507	0.61844	NO	protein_coding
ENSG00000232625	AC009974.11	2.67771	0.480698		NO	pseudogene
ENSG00000171450	CDK5R2	-1.20764	0.000429728	0.0113891	YES	protein_coding
ENSG00000163497	FEV	-0.705262	0.0545714	0.295359	NO	protein_coding
ENSG00000163499	CRYBA2	-0.278857	0.2029	0.545935	NO	protein_coding
ENSG00000181378	CCDC108	0.542383	0.0245772	0.192578	NO	protein_coding
ENSG00000240317	RN7SL764P	-4.69204	0.117675		NO	misc_RNA
ENSG00000144567	FAM134A	0.233196	0.2443	0.590861	NO	protein_coding
ENSG00000158552	ZFAND2B	-0.0922451	0.757321	0.920563	NO	protein_coding
ENSG00000198925	ATG9A	0.349627	0.321568	0.663982	NO	protein_coding
ENSG00000163516	ANKZF1	0.722438	0.0692725	0.331324	NO	protein_coding
ENSG00000115661	STK16	1.12311	0.046953	0.276171	NO	protein_coding
ENSG00000127824	TUBA4A	0.308244	0.125779	0.44447	NO	protein_coding
ENSG00000243910	TUBA4B	0.37393	0.654042		NO	pseudogene
ENSG00000135924	DNAJB2	-0.170561	0.595542	0.841726	NO	protein_coding
ENSG00000054356	PTPRN	0.326758	0.0205849	0.174662	NO	protein_coding
ENSG00000123992	DNPEP	0.465317	0.183219	0.523957	NO	protein_coding
ENSG00000072195	SPEG	-0.159663	0.712759	0.899156	NO	protein_coding
ENSG00000144591	GMPPA	0.360152	0.272212	0.619016	NO	protein_coding
ENSG00000072182	ASIC4	-0.0713255	0.978513		NO	protein_coding
ENSG00000123989	CHPF	0.215385	0.339634	0.679343	NO	protein_coding
ENSG00000268896	RP11-256I23.1	1.77095	0.697308		NO	antisense
ENSG00000124006	OBSL1	-0.00184228	0.99515	0.998543	NO	protein_coding
ENSG00000230406	AC079834.1	0.87437	0.289823		NO	pseudogene
ENSG00000233868	AC009302.2	0.765596	0.291623	0.636428	NO	pseudogene
ENSG00000226331	AC009302.4	3.48179	0.0647699		NO	pseudogene
ENSG00000163082	SGPP2	0.788745	0.0298751	0.214836	NO	protein_coding
ENSG00000116120	FARSB	0.394873	0.140445	0.464777	NO	protein_coding
ENSG00000235225	AC016712.2	0.746342	0.00646376	0.0841737	NO	pseudogene
ENSG00000123983	ACSL3	-0.114559	0.642272	0.867174	NO	protein_coding
ENSG00000171951	SCG2	-0.0786073	0.555925	0.823515	NO	protein_coding
ENSG00000226539	AC012512.1	2.09042	0.366369		NO	pseudogene
ENSG00000135900	MRPL44	0.590402	0.187993	0.527849	NO	protein_coding
ENSG00000135919	SERPINE2	-0.260228	0.337877	0.677483	NO	protein_coding
ENSG00000036257	CUL3	-0.16409	0.50007	0.789763	NO	protein_coding
ENSG00000168958	MFF	-0.106421	0.662064	0.875191	NO	protein_coding
ENSG00000173744	AGFG1	0.624871	0.0241502	0.190392	NO	protein_coding
ENSG00000229172	AC073065.3	-0.174583	0.95081		NO	pseudogene
ENSG00000153827	TRIP12	0.0929331	0.689298	0.887704	NO	protein_coding
ENSG00000135899	SP110	1.81255	0.00490918	0.0698841	NO	protein_coding
ENSG00000079263	SP140	4.56259	0.245747		NO	protein_coding
ENSG00000067066	SP100	0.342075	0.167655	0.499584	NO	protein_coding
ENSG00000183022	TPM3P8	1.43952	0.0035108	0.0560593	NO	pseudogene
ENSG00000135916	ITM2C	-0.487377	0.00969371	0.109946	NO	protein_coding
ENSG00000235013	COX20P2	13.1414	0.784857		NO	pseudogene
ENSG00000173692	PSMD1	0.222418	0.228565	0.576273	NO	protein_coding
ENSG00000237039	AC018738.2	-0.504066	0.456795	0.762636	NO	pseudogene
ENSG00000172799	ZBTB8OSP2	-0.214428	0.666036	0.876118	NO	pseudogene
ENSG00000115053	NCL	0.146169	0.254825	0.601108	NO	protein_coding
ENSG00000206885	SNORA75	-1.3522	0.104251	0.40544	NO	snoRNA
ENSG00000207280	SNORD20	3.58347	0.346985		NO	snoRNA
ENSG00000223198	RNU2-22P	0.882315	0.601119	0.843589	NO	snRNA
ENSG00000231494	AC104634.3	-0.745675	0.617836		NO	pseudogene
ENSG00000228884	AC104634.2	5.49515	0.192254		NO	pseudogene
ENSG00000187514	PTMA	0.503411	9.15e-09	9.51e-07	NO	protein_coding
ENSG00000156973	PDE6D	-0.175741	0.643691	0.867716	NO	protein_coding
ENSG00000144524	COPS7B	0.255157	0.553099	0.821957	NO	protein_coding
ENSG00000144535	DIS3L2	1.18865	0.00177491	0.0346935	YES	protein_coding
ENSG00000135930	EIF4E2	0.155887	0.530689	0.810377	NO	protein_coding
ENSG00000204120	GIGYF2	0.220922	0.243071	0.58927	NO	protein_coding
ENSG00000130561	SAG	0.120872	0.875525		NO	protein_coding
ENSG00000259793	RP11-400N9.1	0.626067	0.846327		NO	antisense
ENSG00000085982	USP40	0.466554	0.133494	0.45565	NO	protein_coding
ENSG00000241635	UGT1A8	-1.13198	0.766547		NO	protein_coding
ENSG00000144481	TRPM8	0.616784	0.842224		NO	protein_coding
ENSG00000237784	AC097713.5	0.821903	0.551149		NO	pseudogene
ENSG00000232690	HSPE1P9	0.116573	0.960863		NO	pseudogene
[truncated: 9,691 more rows]

## Sheet: DEGs manual curation
Results of the DEGs manual curation.
The table reports the manual curation of protein coding DEGs. The column header include description for each field as notes.
Ensembl gene ID	Regulation direction	Gene symbol	Description	Previously described?	Associations with T2D	Evidence	Reference (PMID)	Processes
ENSG00000006015	down	C19orf60	required for excision 1-B domain containing [Source:HGNC Symbol;Acc:HGNC:26098]	Novel	Coexpression with KBTBD2 [STRING]; Synthetic lethal with RAS [Literature]	Indirect	28580172, 28580172, 19490893	Apoptosis
ENSG00000014919	up	COX15	cytochrome c oxidase assembly homolog COX15 [Source:HGNC Symbol;Acc:HGNC:2263]	Indirectly	Differential regulation [Literature]	Indirect	29246973	ROS; Apoptosis
ENSG00000023041	up	ZDHHC6	zinc finger DHHC-type containing 6 [Source:HGNC Symbol;Acc:HGNC:19160]	Indirectly	Differential regulation [Literature]; Interaction with chemical (bisphenol A) [Literature]	Indirect	12606510, 21956417	Expression regulation
ENSG00000051596	up	THOC3	THO complex 3 [Source:HGNC Symbol;Acc:HGNC:19072]	Indirectly	Differential regulation [Literature]	Indirect	27796421	Expression regulation
ENSG00000063245	down	EPN1	epsin 1 [Source:HGNC Symbol;Acc:HGNC:21604]	Not in endocrine cells	lymphangiogenesis [Literature]	Direct	30102256	Endocytosis
ENSG00000064687	up	ABCA7	ATP binding cassette subfamily A member 7 [Source:HGNC Symbol;Acc:HGNC:37]	Novel	-	-	-	ND
ENSG00000099991	up	CABIN1	calcineurin binding protein 1 [Source:HGNC Symbol;Acc:HGNC:24187]	Novel	Regulation of calcineurin [Literature]	Indirect	12114545	Apoptosis
ENSG00000100083	up	GGA1	golgi associated, gamma adaptin ear containing, ARF binding protein 1 [Source:HGNC Symbol;Acc:HGNC:17842]	Novel	-	-	26446839	Trafficking, Lysosome
ENSG00000100445	up	SDR39U1	short chain dehydrogenase/reductase family 39U member 1 [Source:HGNC Symbol;Acc:HGNC:20275]	Novel	Syntheticl lethal with c-Myc [Literature]	Indirect	22157079	Apoptosis
ENSG00000102069	up	UBE2NL	NA	Indirectly	Genetic risk [Literature]	Indirect	31118516	Ubiquitination
ENSG00000106484	up	MEST	mesoderm specific transcript [Source:HGNC Symbol;Acc:HGNC:7028]	Not in endocrine cells	Genetic association [Literature]; Epigenetic association [Literature]	Direct	23209187, 15353408	Lipid metabolism
ENSG00000108510	up	MED13	mediator complex subunit 13 [Source:HGNC Symbol;Acc:HGNC:22474]	Novel	-	-	-	Expression regulation
ENSG00000110107	down	PRPF19	pre-mRNA processing factor 19 [Source:HGNC Symbol;Acc:HGNC:17896]	Indirectly	Genetic risk [Literature]	Indirect	22958899	Expression regulation; DNA repair; Development control
ENSG00000114650	up	SCAP	SREBF chaperone [Source:HGNC Symbol;Acc:HGNC:30634]	Indirectly	Interaction with Insig-1/SREBP	Indirect	21843373	ER stress
ENSG00000115457	down	IGFBP2	insulin like growth factor binding protein 2 [Source:HGNC Symbol;Acc:HGNC:5471]	Yes	Many [Literature]	Direct	28116872	Signaling; Expression regulation; Proliferation
ENSG00000123505	up	AMD1	adenosylmethionine decarboxylase 1 [Source:HGNC Symbol;Acc:HGNC:457]	Indirectly	Genetic association with obesity [Literature]	Indirect	22496743	ND
ENSG00000125633	up	CCDC93	coiled-coil domain containing 93 [Source:HGNC Symbol;Acc:HGNC:25611]	Not in endocrine cells	-	-	-	Lysosome
ENSG00000129422	up	MTUS1	microtubule associated scaffold protein 1 [Source:HGNC Symbol;Acc:HGNC:29789]	Indirectly	Systems biology of islets [Literature]	Indirect	29185012	Signaling; Proliferation
ENSG00000129990	down	SYT5	synaptotagmin 5 [Source:HGNC Symbol;Acc:HGNC:11513]	Yes	Decreased insulin secretion [Literature]	Direct	18308938	Insulin secretion
ENSG00000132561	down	MATN2	matrilin 2 [Source:HGNC Symbol;Acc:HGNC:6908]	Yes	Genetic association [GWASdb2]	Indirect	-	Signaling
ENSG00000136868	up	SLC31A1	solute carrier family 31 member 1 [Source:HGNC Symbol;Acc:HGNC:11016]	Novel	Copper serum level in T2D [Literature]	Indirect	19461160	Copper transport
ENSG00000140403	up	DNAJA4	DnaJ heat shock protein family (Hsp40) member A4 [Source:HGNC Symbol;Acc:HGNC:14885]	Novel	UPR/ER stress [Literature]	Indirect	18566476	ER stress
ENSG00000141522	up	ARHGDIA	Rho GDP dissociation inhibitor alpha [Source:HGNC Symbol;Acc:HGNC:678]	Yes	Insulin secretion [Literature]	Direct	20028975	Insulin secretion
ENSG00000143537	up	ADAM15	ADAM metallopeptidase domain 15 [Source:HGNC Symbol;Acc:HGNC:193]	Novel	-	-	-	ND
ENSG00000144161	up	ZC3H8	zinc finger CCCH-type containing 8 [Source:HGNC Symbol;Acc:HGNC:30941]	Novel	Regulation of GATA3 [Literature]	Indirect	30044774	Expression regulation
ENSG00000144535	up	DIS3L2	DIS3 like 3'-5' exoribonuclease 2 [Source:HGNC Symbol;Acc:HGNC:28648]	Yes	Differential regulation [Literature]	Direct	30065031	Post-transcriptional regulation
ENSG00000145022	up	TCTA	T cell leukemia translocation altered [Source:HGNC Symbol;Acc:HGNC:11692]	Novel	-	-	-	ND
ENSG00000146676	up	PURB	purine rich element binding protein B [Source:HGNC Symbol;Acc:HGNC:9702]	Novel	-	-	-	ND
ENSG00000147133	up	TAF1	TATA-box binding protein associated factor 1 [Source:HGNC Symbol;Acc:HGNC:11535]	Indirectly	Differential regulation [Literature]	Indirect	27906902	Insulin secretion
ENSG00000147604	up	RPL7	ribosomal protein L7 [Source:HGNC Symbol;Acc:HGNC:10363]	Indirectly	Differential regulation [Literature]	Indirect	29124161	Expression regulation
ENSG00000151846	up	PABPC3	poly(A) binding protein cytoplasmic 3 [Source:HGNC Symbol;Acc:HGNC:8556]	Novel	-	-	-	ND
ENSG00000153443	down	UBALD1	UBA like domain containing 1 [Source:HGNC Symbol;Acc:HGNC:29576]	Novel	Interaction with Malonyl-CoA decarboxilase	Indirect	12475783	Insulin secretion
ENSG00000153707	up	PTPRD	protein tyrosine phosphatase receptor type D [Source:HGNC Symbol;Acc:HGNC:9668]	Yes	Insulin secretion [Literature]	Direct	24956127	Insulin secretion
ENSG00000155189	up	AGPAT5	1-acylglycerol-3-phosphate O-acyltransferase 5 [Source:HGNC Symbol;Acc:HGNC:20886]	Yes	Insulin secretion [Literature]	Indirect	25651185	Insulin secretion; Lipid metabolism
ENSG00000157184	up	CPT2	carnitine palmitoyltransferase 2 [Source:HGNC Symbol;Acc:HGNC:2330]	Indirectly	Differential regulation [Literature]	Indirect	26979549	Lipid metabolism; Mitochondrial stress
ENSG00000159713	up	TPPP3	tubulin polymerization promoting protein family member 3 [Source:HGNC Symbol;Acc:HGNC:24162]	Indirectly	Differential regulation [Literature]	Indirect	27667667	ND
ENSG00000160818	up	GPATCH4	G-patch domain containing 4 [Source:HGNC Symbol;Acc:HGNC:25982]	Indirectly	Differential regulation [Literature]	Indirect	25931473	ND
ENSG00000163386	up	NBPF10	NA	Novel	-	Indirect	25170024	ND
ENSG00000165006	up	UBAP1	ubiquitin associated protein 1 [Source:HGNC Symbol;Acc:HGNC:12461]	Indirectly	Genetic association [Literature]	Indirect	30054458	Ubiquitination; Autophagy
ENSG00000165572	up	KBTBD6	kelch repeat and BTB domain containing 6 [Source:HGNC Symbol;Acc:HGNC:25340]	Novel	-	Indirect	27708159	Ubiquitination
ENSG00000169432	up	SCN9A	sodium voltage-gated channel alpha subunit 9 [Source:HGNC Symbol;Acc:HGNC:10597]	Indirectly	Genetic association [Literature]	Indirect	31127053	ND
ENSG00000169914	up	OTUD3	OTU deubiquitinase 3 [Source:HGNC Symbol;Acc:HGNC:29038]	Novel	Interaction with PTEN	Indirect	26280536	Ubiquitination
ENSG00000171161	up	ZNF672	zinc finger protein 672 [Source:HGNC Symbol;Acc:HGNC:26179]	Novel	-	-	-	Expression regulation
ENSG00000171450	down	CDK5R2	cyclin dependent kinase 5 regulatory subunit 2 [Source:HGNC Symbol;Acc:HGNC:1776]	Yes	Mutant phenotype [Literature]	Direct	23029270	Apoptosis
ENSG00000172493	up	AFF1	AF4/FMR2 family member 1 [Source:HGNC Symbol;Acc:HGNC:7135]	Indirectly	Mutant phenotype [Literature]	Direct	29396373	Apoptosis
ENSG00000173207	up	CKS1B	CDC28 protein kinase regulatory subunit 1B [Source:HGNC Symbol;Acc:HGNC:19083]	Novel	Degradation of SKP2, control of P27	Indirect	17823659, 27677741	Ubiquitination
ENSG00000174871	down	CNIH2	cornichon family AMPA receptor auxiliary protein 2 [Source:HGNC Symbol;Acc:HGNC:28744]	Indirectly	Insulin secretion [Literature]	Direct	22540213	Insulin secretion
ENSG00000175029	up	CTBP2	C-terminal binding protein 2 [Source:HGNC Symbol;Acc:HGNC:2495]	Novel	-	-	-	Expression regulation
ENSG00000178053	up	MLF1	myeloid leukemia factor 1 [Source:HGNC Symbol;Acc:HGNC:7125]	Not in endocrine cells	Differential regulation [Expression atlas]	Indirect		Expression regulation
ENSG00000180376	up	CCDC66	coiled-coil domain containing 66 [Source:HGNC Symbol;Acc:HGNC:27709]	Novel	-	-	-	ND
ENSG00000181523	up	SGSH	N-sulfoglucosamine sulfohydrolase [Source:HGNC Symbol;Acc:HGNC:10818]	Indirectly	Genetic association [Literature]	Indirect	31092297	Lysosome
ENSG00000183808	up	RBM12B	RNA binding motif protein 12B [Source:HGNC Symbol;Acc:HGNC:32310]	Novel	-	-	-	ND
ENSG00000183955	up	SETD8	lysine methyltransferase 5A [Source:HGNC Symbol;Acc:HGNC:29489]	Indirectly	Genetic association [Literature]	Indirect	30054458	Methylation
ENSG00000184178	up	SCFD2	sec1 family domain containing 2 [Source:HGNC Symbol;Acc:HGNC:30676]	Novel	-	-	-	Trafficking
ENSG00000184678	down	HIST2H2BE	H2B clustered histone 21 [Source:HGNC Symbol;Acc:HGNC:4760]	Novel	-	-	-	ND
ENSG00000185009	up	AP3M1	adaptor related protein complex 3 subunit mu 1 [Source:HGNC Symbol;Acc:HGNC:569]	Indirectly	Genetic association [Literature]	Indirect	30054458	Trafficking
ENSG00000185864	up	NPIPB4	nuclear pore complex interacting protein family member B4 [Source:HGNC Symbol;Acc:HGNC:41985]	Novel	-	-	-	ND
ENSG00000188747	down	NOXA1	NADPH oxidase activator 1 [Source:HGNC Symbol;Acc:HGNC:10668]	Yes	Many [Literature]	Direct	23565109	ROS
ENSG00000196604	up	POTEF	POTE ankyrin domain family member F [Source:HGNC Symbol;Acc:HGNC:33905]	Indirectly	Differential methylation [Literature]	Indirect	24812430	ND
ENSG00000239474	up	KLHL41	kelch like family member 41 [Source:HGNC Symbol;Acc:HGNC:16905]	Indirectly	Differential regulation [Literature]	Indirect	30319280	ND
