# Supplementary material for: Integration of single-cell datasets reveals novel transcriptomic signatures of β-cells in human type 2 diabetes
Source: NAR Genom Bioinform. 2020 Nov 20;2(4):lqaa097. doi: 10.1093/nargab/lqaa097 (PMC7679065; doi:10.1093/nargab/lqaa097)
Supplement: lqaa097_Supplemental_Files [file lqaa097_supplemental_files.zip › Supplementary Table 2.xlsx]

## Sheet: enrichment_results_ST2
Results of Gene Set Enrichment Analysis
The table reports the results for 7 gene set libraries tested for enrichment with Enrichr. The column header include description for each field as notes.
Term	Overlap	P-value	Adjusted P-value	Odds Ratio	Combined Score	Genes	Direction	Dataset
Lysosome	3/121	0.00324921	1	10.1198	57.9795	GGA1;AP3M1;SGSH	up	BioPlanet
Fatty acid, triacylglycerol, and ketone body metabolism	3/173	0.00875565	1	7.07798	33.5358	AGPAT5;MED13;CPT2	up	BioPlanet
Axonal growth stimulation	2020-01-05	0.0121912	1	81.6327	359.758	ARHGDIA	up	BioPlanet
Import of palmitoyl-CoA into the mitochondrial matrix	2020-01-08	0.019436	1	51.0204	201.053	CPT2	up	BioPlanet
SREBP control of lipid biosynthesis	2020-01-08	0.019436	1	51.0204	201.053	SCAP	up	BioPlanet
Axonogenesis regulation by p75 neurotrophin receptor	2020-01-09	0.0218393	1	45.3515	173.426	ARHGDIA	up	BioPlanet
Lipid metabolism regulation by peroxisome proliferator-activated receptor alpha (PPAR-alpha)	2/112	0.0308077	1	7.28863	25.3644	MED13;CPT2	up	BioPlanet
p27 phosphorylation regulation during cell cycle progression	2020-01-13	0.0313951	1	31.3972	108.669	CKS1B	up	BioPlanet
Polyamine metabolism	2020-01-14	0.0337697	1	29.1545	98.7811	AMD1	up	BioPlanet
ABCA transporters in lipid homeostasis	2020-01-17	0.0408594	1	24.0096	76.7736	ABCA7	up	BioPlanet
Activated AMPK stimulation of fatty-acid oxidation in muscle	2020-01-18	0.0432113	1	22.6757	71.2393	CPT2	up	BioPlanet
Glycosaminoglycan degradation	2020-01-19	0.0455575	1	21.4823	66.354	SGSH	up	BioPlanet
Heparan sulfate/heparin glycosaminoglycan (HS-GAG) degradation	2020-01-20	0.0478981	1	20.4082	62.0139	SGSH	up	BioPlanet
RNA polymerase II promoter escape	2020-01-22	0.0525625	1	18.5529	54.6522	TAF1	up	BioPlanet
Mitochondrial fatty acid beta-oxidation	2020-01-23	0.0548862	1	17.7462	51.5083	CPT2	up	BioPlanet
Hypoxia and p53 in the cardiovascular system	2020-01-23	0.0548862	1	17.7462	51.5083	TAF1	up	BioPlanet
Triacylglyceride biosynthesis	2020-01-24	0.0572044	1	17.0068	48.6586	AGPAT5	up	BioPlanet
SREBP signaling	2020-01-24	0.0572044	1	17.0068	48.6586	SCAP	up	BioPlanet
Metal ion solute carrier family (SLC) transporters	2020-01-25	0.059517	1	16.3265	46.0652	SLC31A1	up	BioPlanet
Alpha-9 beta-1 integrin pathway	2020-01-25	0.059517	1	16.3265	46.0652	ADAM15	up	BioPlanet
Interaction between L1-type proteins and ankyrins	2020-01-26	0.0618241	1	15.6986	43.6964	SCN9A	up	BioPlanet
Phosphatidic acid biosynthesis	2020-01-28	0.0664216	1	14.5773	39.5296	AGPAT5	up	BioPlanet
Skeletal myogenesis control by HDAC and calcium/calmodulin-dependent kinase (CaMK)	2020-01-29	0.0687121	1	14.0746	37.6894	CABIN1	up	BioPlanet
T cell receptor calcium pathway	2020-01-29	0.0687121	1	14.0746	37.6894	CABIN1	up	BioPlanet
Association of TriC/CCT with target proteins during biosynthesis	2020-01-29	0.0687121	1	14.0746	37.6894	AP3M1	up	BioPlanet
CDC42 activity regulation	2020-01-30	0.070997	1	13.6054	35.988	ARHGDIA	up	BioPlanet
Cysteine and methionine metabolism	1/34	0.0800821	1	12.0048	30.3086	AMD1	up	BioPlanet
Fatty acid beta oxidation	1/34	0.0800821	1	12.0048	30.3086	CPT2	up	BioPlanet
MEF2D role in T cell apoptosis	1/35	0.0823397	1	11.6618	29.1184	CABIN1	up	BioPlanet
Basal transcription factors	1/35	0.0823397	1	11.6618	29.1184	TAF1	up	BioPlanet
Cyclin D-associated events in G1	1/38	0.0890801	1	10.7411	25.9744	CKS1B	up	BioPlanet
RAC1 activity regulation	1/38	0.0890801	1	10.7411	25.9744	ARHGDIA	up	BioPlanet
Triglyceride biosynthesis	1/38	0.0890801	1	10.7411	25.9744	AGPAT5	up	BioPlanet
HIV-1 transcription initiation	1/39	0.0913161	1	10.4657	25.049	TAF1	up	BioPlanet
FOXM1 transcription factor network	1/41	0.095772	1	9.9552	23.3528	CKS1B	up	BioPlanet
Fatty acid metabolism	1/42	0.0979919	1	9.71817	22.5741	CPT2	up	BioPlanet
Porphyrin and chlorophyll metabolism	1/43	0.100206	1	9.49217	21.8369	COX15	up	BioPlanet
Lysine degradation	1/44	0.102416	1	9.27644	21.1384	SETD8	up	BioPlanet
Vasopressin-regulated water reabsorption	1/44	0.102416	1	9.27644	21.1384	ARHGDIA	up	BioPlanet
RhoA activity regulation	1/46	0.106818	1	8.87311	19.8458	ARHGDIA	up	BioPlanet
ABC transporters	1/47	0.109012	1	8.68432	19.2471	ABCA7	up	BioPlanet
Lipid and lipoprotein metabolism	3/489	0.117693	1	2.50407	5.35789	AGPAT5;MED13;CPT2	up	BioPlanet
Type I interferon (interferon-alpha/beta) pathway	1/51	0.117732	1	8.0032	17.1216	PTPRD	up	BioPlanet
Heparan sulfate/heparin glycosaminoglycan (HS-GAG) metabolism	1/52	0.119899	1	7.84929	16.6492	SGSH	up	BioPlanet
Protein folding	1/53	0.122061	1	7.70119	16.1974	AP3M1	up	BioPlanet
Arginine and proline metabolism	1/54	0.124218	1	7.55858	15.7651	AMD1	up	BioPlanet
Calcineurin-dependent NFAT signaling role in lymphocytes	1/55	0.126369	1	7.42115	15.351	CABIN1	up	BioPlanet
RAGE pathway	1/60	0.137049	1	6.80272	13.5198	SCAP	up	BioPlanet
HIV genome transcription	1/61	0.13917	1	6.6912	13.1954	TAF1	up	BioPlanet
Ubiquitin-mediated degradation of phosphorylated Cdc25A	1/64	0.145501	1	6.37755	12.2932	CKS1B	up	BioPlanet
Retinoblastoma protein regulation	1/66	0.149697	1	6.18429	11.7449	TAF1	up	BioPlanet
PPAR signaling pathway	1/69	0.155952	1	5.91541	10.9921	CPT2	up	BioPlanet
CDC42 signaling events	1/70	0.158027	1	5.8309	10.758	ARHGDIA	up	BioPlanet
Rac1 cell motility signaling pathway	1/71	0.160097	1	5.74878	10.5316	ARHGDIA	up	BioPlanet
Cyclin A-Cdk2-associated events at S phase entry	1/72	0.162162	1	5.66893	10.3127	CKS1B	up	BioPlanet
Cap-dependent translation initiation	1/73	0.164222	1	5.59128	10.1008	RPL7	up	BioPlanet
Chronic myeloid leukemia	1/73	0.164222	1	5.59128	10.1008	CTBP2	up	BioPlanet
Transcriptional regulation of white adipocyte differentiation	1/77	0.172413	1	5.30082	9.31811	MED13	up	BioPlanet
Small cell lung cancer	1/84	0.186559	1	4.85909	8.15846	CKS1B	up	BioPlanet
Pathways in cancer	2/325	0.18915	1	2.51177	4.18264	CTBP2;CKS1B	up	BioPlanet
Glycerophospholipid biosynthesis	1/86	0.190556	1	4.74608	7.86809	AGPAT5	up	BioPlanet
Neural crest differentiation	1/91	0.200467	1	4.48531	7.20837	CTBP2	up	BioPlanet
Metabolism	6/1615	0.200908	1	1.5164	2.43367	AGPAT5;MED13;CPT2;COX15;AMD1;SGSH	up	BioPlanet
L1CAM interactions	1/94	0.206356	1	4.34216	6.85259	SCN9A	up	BioPlanet
Transport of glucose and other sugars, bile salts and organic acids, metal ions and amine compounds	1/96	0.210259	1	4.2517	6.63017	SLC31A1	up	BioPlanet
Wnt signaling pathway and pluripotency	1/98	0.214142	1	4.16493	6.41863	CTBP2	up	BioPlanet
RNA polymerase II transcription	1/101	0.219933	1	4.04122	6.12016	TAF1	up	BioPlanet
Electron transport chain	1/105	0.227589	1	3.88727	5.754	COX15	up	BioPlanet
Cytoplasmic ribosomal proteins	1/108	0.233282	1	3.77929	5.50078	RPL7	up	BioPlanet
Glycosaminoglycan metabolism	1/110	0.237055	1	3.71058	5.34124	SGSH	up	BioPlanet
S phase	1/112	0.240809	1	3.64431	5.18859	CKS1B	up	BioPlanet
HIV life cycle	1/118	0.251965	1	3.45901	4.76813	TAF1	up	BioPlanet
p53 activity regulation	1/118	0.251965	1	3.45901	4.76813	SETD8	up	BioPlanet
Notch signaling pathway	1/121	0.257482	1	3.37325	4.57684	CTBP2	up	BioPlanet
Rho GTPase cycle	1/123	0.261138	1	3.3184	4.45564	ARHGDIA	up	BioPlanet
p75 neurotrophin receptor-mediated signaling	1/124	0.26296	1	3.29164	4.39682	ARHGDIA	up	BioPlanet
Influenza viral RNA transcription and replication	1/125	0.264777	1	3.26531	4.33916	RPL7	up	BioPlanet
Neurotrophin signaling pathway	1/126	0.266589	1	3.23939	4.28263	ARHGDIA	up	BioPlanet
Spliceosome	1/127	0.268397	1	3.21388	4.22718	THOC3	up	BioPlanet
PDGFB signaling pathway	1/129	0.272001	1	3.16406	4.11944	ARHGDIA	up	BioPlanet
Developmental biology	2/420	0.275011	1	1.94363	2.50912	MED13;SCN9A	up	BioPlanet
TNF-alpha effects on cytokine activity, cell motility, and apoptosis	1/135	0.282707	1	3.02343	3.81963	ABCA7	up	BioPlanet
Mitotic G1-G1/S phases	1/135	0.282707	1	3.02343	3.81963	CKS1B	up	BioPlanet
Ubiquitin-mediated proteolysis	1/136	0.284476	1	3.0012	3.77282	UBE2NL	up	BioPlanet
Oxidative phosphorylation	1/136	0.284476	1	3.0012	3.77282	COX15	up	BioPlanet
Transmembrane transport of small molecules	2/432	0.285951	1	1.88964	2.36571	SLC31A1;ABCA7	up	BioPlanet
Influenza infection	1/142	0.295003	1	2.87439	3.50897	RPL7	up	BioPlanet
Protein metabolism	2/442	0.295059	1	1.84689	2.25428	AP3M1;RPL7	up	BioPlanet
Translation	1/151	0.310509	1	2.70307	3.16136	RPL7	up	BioPlanet
EGFR1 pathway	1/152	0.312211	1	2.68528	3.12588	AMD1	up	BioPlanet
Transcription	1/181	0.35982	1	2.25505	2.305	TAF1	up	BioPlanet
Amino acid metabolism	1/195	0.381633	1	2.09314	2.01632	AMD1	up	BioPlanet
Jak-STAT signaling pathway	1/199	0.38773	1	2.05107	1.94328	PTPRD	up	BioPlanet
HIV infection	1/200	0.389246	1	2.04082	1.9256	TAF1	up	BioPlanet
Phospholipid metabolism	1/205	0.396766	1	1.99104	1.84053	AGPAT5	up	BioPlanet
Signaling by NGF	1/221	0.420228	1	1.84689	1.60118	ARHGDIA	up	BioPlanet
Gene expression	3/968	0.425361	1	1.26497	1.08132	MED13;RPL7;TAF1	up	BioPlanet
Wnt signaling pathway	1/231	0.434435	1	1.76694	1.47311	CTBP2	up	BioPlanet
Carbohydrate metabolism	1/235	0.440022	1	1.73686	1.42584	SGSH	up	BioPlanet
SLC-mediated transmembrane transport	1/251	0.461834	1	1.62615	1.25628	SLC31A1	up	BioPlanet
Interleukin-4 regulation of apoptosis	1/267	0.482813	1	1.5287	1.11309	CPT2	up	BioPlanet
Disease	2/674	0.495259	1	1.21117	0.851056	RPL7;TAF1	up	BioPlanet
Oncostatin M	1/311	0.536461	1	1.31242	0.817326	CKS1B	up	BioPlanet
Axon guidance	1/325	0.552358	1	1.25589	0.745443	SCN9A	up	BioPlanet
Generic transcription pathway	1/377	0.606863	1	1.08266	0.540738	MED13	up	BioPlanet
Interleukin-2 signaling pathway	2/847	0.620347	1	0.963786	0.460185	ARHGDIA;TAF1	up	BioPlanet
Cell cycle	1/453	0.675014	1	0.901023	0.354121	CKS1B	up	BioPlanet
Signal transduction	1/1020	0.923321	1	0.40016	0.0319242	ARHGDIA	up	BioPlanet
Disease	3/674	0.00513423	1	8.0928	42.6638	IGFBP2;EPN1;HIST2H2BE	down	BioPlanet
Ghrelin-mediated regulation of food intake and energy homeostasis	2020-01-13	0.0071285	1	139.86	691.42	IGFBP2	down	BioPlanet
Insulin-like growth factor (IGF) activity regulation by insulin-like growth factor binding proteins (IGFBPs)	2020-01-17	0.00931258	1	106.952	500.149	IGFBP2	down	BioPlanet
Endocytotic role of NDK, phosphins and dynamin	2020-01-17	0.00931258	1	106.952	500.149	EPN1	down	BioPlanet
EGFR downregulation	2020-01-27	0.0147537	1	67.3401	283.923	EPN1	down	BioPlanet
RNA polymerase I promoter opening	2020-01-31	0.0169225	1	58.651	239.244	HIST2H2BE	down	BioPlanet
Packaging of telomere ends	1/32	0.0174641	1	56.8182	229.978	HIST2H2BE	down	BioPlanet
Integrated cancer pathway	1/35	0.019087	1	51.9481	205.649	NOXA1	down	BioPlanet
ERBB1 internalization pathway	1/41	0.0223256	1	44.3459	168.604	EPN1	down	BioPlanet
Deposition of new CENP-A-containing nucleosomes at the centromere	1/45	0.0244793	1	40.404	149.896	HIST2H2BE	down	BioPlanet
Amyloids	1/51	0.0277017	1	35.6506	127.852	HIST2H2BE	down	BioPlanet
Meiotic recombination	1/54	0.0293093	1	33.67	118.85	HIST2H2BE	down	BioPlanet
Meiotic synapsis	1/55	0.0298446	1	33.0579	116.091	HIST2H2BE	down	BioPlanet
RNA polymerase I transcription	1/55	0.0298446	1	33.0579	116.091	HIST2H2BE	down	BioPlanet
Telomere maintenance	1/59	0.0319833	1	30.8166	106.088	HIST2H2BE	down	BioPlanet
Rac1 cell motility signaling pathway	1/71	0.0383734	1	25.6082	83.4927	NOXA1	down	BioPlanet
Meiosis	1/83	0.0447252	1	21.9058	68.0661	HIST2H2BE	down	BioPlanet
RNA polymerase I, RNA polymerase III, and mitochondrial transcription	1/95	0.0510388	1	19.1388	56.941	HIST2H2BE	down	BioPlanet
Mitochondrial pathway of apoptosis: BH3-only Bcl-2 family	1/97	0.0520874	1	18.7441	55.3858	NOXA1	down	BioPlanet
Chromosome maintenance	1/103	0.0552268	1	17.6523	51.1263	HIST2H2BE	down	BioPlanet
Signaling by EGFR in cancer	1/111	0.0593979	1	16.38	46.2489	EPN1	down	BioPlanet
Prolactin regulation of apoptosis	1/118	0.063034	1	15.4083	42.5899	MATN2	down	BioPlanet
Interleukin-1 regulation of extracellular matrix	1/120	0.0640705	1	15.1515	41.6329	MATN2	down	BioPlanet
Integration of energy metabolism	1/125	0.0666572	1	14.5455	39.3919	SYT5	down	BioPlanet
Spliceosome	1/127	0.0676901	1	14.3164	38.5514	PRPF19	down	BioPlanet
TNF-alpha effects on cytokine activity, cell motility, and apoptosis	1/135	0.0718112	1	13.468	35.4709	IGFBP2	down	BioPlanet
Ubiquitin-mediated proteolysis	1/136	0.0723252	1	13.369	35.1147	PRPF19	down	BioPlanet
Diabetes pathways	1/137	0.0728389	1	13.2714	34.7645	IGFBP2	down	BioPlanet
Systemic lupus erythematosus	1/139	0.0738655	1	13.0804	34.0812	HIST2H2BE	down	BioPlanet
EGF/EGFR signaling pathway	1/141	0.0748912	1	12.8949	33.42	EPN1	down	BioPlanet
Integrated breast cancer pathway	1/152	0.0805136	1	11.9617	30.1355	NOXA1	down	BioPlanet
Myometrial relaxation and contraction pathways	1/155	0.0820416	1	11.7302	29.3317	IGFBP2	down	BioPlanet
Transcription	1/181	0.0951879	1	10.0452	23.6253	HIST2H2BE	down	BioPlanet
Endocytosis	1/201	0.105184	1	9.04568	20.3713	EPN1	down	BioPlanet
BDNF signaling pathway	1/261	0.134572	1	6.96621	13.9718	PRPF19	down	BioPlanet
Interleukin-4 regulation of apoptosis	1/267	0.137462	1	6.80967	13.5132	HIST2H2BE	down	BioPlanet
Oncostatin M	1/311	0.158389	1	5.84624	10.7729	IGFBP2	down	BioPlanet
Cell cycle	1/453	0.222816	1	4.01365	6.02612	HIST2H2BE	down	BioPlanet
Gene expression	1/968	0.420653	1	1.87829	1.6265	HIST2H2BE	down	BioPlanet
Signal transduction	1/1020	0.437834	1	1.78253	1.47222	EPN1	down	BioPlanet
MAX ENCODE	13/2073	0.0011247	0.116969	2.55963	17.3805	AGPAT5;AMD1;SDR39U1;GPATCH4;CABIN1;RPL7;CKS1B;GGA1;AP3M1;ADAM15;SCFD2;ARHGDIA;SCAP	up	Encode/ChEA TFs
NRF1 ENCODE	12/1882	0.00158289	0.0823101	2.60253	16.7824	AGPAT5;COX15;ARHGDIA;RBM12B;ZC3H8;SDR39U1;SCAP;TCTA;CCDC93;RPL7;CKS1B;OTUD3	up	Encode/ChEA TFs
SPI1 ENCODE	10/1540	0.00365145	0.126584	2.65041	14.8758	PURB;GGA1;TPPP3;SCFD2;ZDHHC6;ZC3H8;UBAP1;GPATCH4;ABCA7;RPL7	up	Encode/ChEA TFs
ERG CHEA	3/144	0.00528665	0.137453	8.5034	44.5797	PURB;SETD8;CCDC93	up	Encode/ChEA TFs
UBTF ENCODE	10/1631	0.00548758	0.114142	2.50253	13.0264	AGPAT5;PURB;MED13;ADAM15;AMD1;SCAP;TCTA;AFF1;RPL7;OTUD3	up	Encode/ChEA TFs
GABPA ENCODE	2082-11-01	0.0106105	0.183915	2.15648	9.80318	PURB;GGA1;SETD8;CPT2;COX15;AMD1;ZDHHC6;SDR39U1;GPATCH4;CKS1B;DIS3L2	up	Encode/ChEA TFs
MYC CHEA	5/573	0.0128157	0.190405	3.56163	15.5183	SETD8;ZC3H8;GPATCH4;RPL7;CKS1B	up	Encode/ChEA TFs
ELF1 ENCODE	2483-12-01	0.0147329	0.191527	1.9726	8.31977	PURB;GGA1;KBTBD6;CPT2;COX15;SCFD2;ARHGDIA;ZDHHC6;GPATCH4;CKS1B;DIS3L2;TAF1	up	Encode/ChEA TFs
NFYA ENCODE	2250-11-01	0.0182776	0.211208	1.99546	7.98601	AGPAT5;MED13;SETD8;SCFD2;AMD1;ABCA7;TCTA;CCDC66;CABIN1;CKS1B;TAF1	up	Encode/ChEA TFs
CHD1 ENCODE	5/655	0.0216033	0.224675	3.11575	11.9486	MED13;SDR39U1;TCTA;AFF1;CKS1B	up	Encode/ChEA TFs
NFYB ENCODE	15/3715	0.0287274	0.271605	1.64803	5.85036	AGPAT5;SETD8;SLC31A1;AMD1;SDR39U1;ABCA7;CABIN1;CKS1B;AP3M1;MED13;SCFD2;UBAP1;TCTA;CCDC66;TAF1	up	Encode/ChEA TFs
USF2 ENCODE	6/965	0.0296654	0.2571	2.5378	8.92742	MED13;ARHGDIA;SCAP;TCTA;SGSH;OTUD3	up	Encode/ChEA TFs
MYC ENCODE	8/1515	0.0296836	0.237469	2.15532	7.5806	AGPAT5;PURB;AP3M1;SCFD2;ARHGDIA;SCAP;GPATCH4;RPL7	up	Encode/ChEA TFs
STAT3 ENCODE	5/725	0.0316682	0.235249	2.81492	9.71835	UBAP1;AFF1;CABIN1;CKS1B;TAF1	up	Encode/ChEA TFs
PPARD CHEA	3/285	0.0326022	0.226042	4.29646	14.7084	SLC31A1;SCN9A;MTUS1	up	Encode/ChEA TFs
CEBPD ENCODE	5/734	0.0331453	0.215444	2.7804	9.47243	GGA1;AMD1;SCN9A;UBAP1;AFF1	up	Encode/ChEA TFs
SP2 ENCODE	6/994	0.0336117	0.205625	2.46376	8.35925	GGA1;SETD8;AMD1;GPATCH4;ABCA7;CKS1B	up	Encode/ChEA TFs
E2F6 ENCODE	13/3245	0.0449952	0.259972	1.63517	5.07098	AGPAT5;ZC3H8;MLF1;CKS1B;GGA1;ADAM15;ARHGDIA;RBM12B;SCAP;CCDC66;MEST;DIS3L2;OTUD3	up	Encode/ChEA TFs
BHLHE40 ENCODE	3/348	0.0534938	0.292808	3.51865	10.3033	AGPAT5;ARHGDIA;SCAP	up	Encode/ChEA TFs
NR2C2 ENCODE	3/350	0.0542421	0.282059	3.49854	10.1958	SDR39U1;SCAP;DIS3L2	up	Encode/ChEA TFs
USF1 ENCODE	7/1423	0.0569544	0.28206	2.00783	5.75345	MED13;SCFD2;ARHGDIA;SDR39U1;SGSH;TAF1;OTUD3	up	Encode/ChEA TFs
MYOD1 ENCODE	2/166	0.0624837	0.295377	4.91763	13.6358	PURB;TPPP3	up	Encode/ChEA TFs
IRF3 ENCODE	4/663	0.0786748	0.355747	2.46252	6.2608	AGPAT5;SETD8;ABCA7;CKS1B	up	Encode/ChEA TFs
ATF2 ENCODE	2852-11-01	0.0809689	0.350865	1.57426	3.95721	PURB;GGA1;AP3M1;MED13;KBTBD6;SLC31A1;ZDHHC6;UBAP1;ABCA7;RPL7;CKS1B	up	Encode/ChEA TFs
CREB1 ENCODE	2238-09-01	0.091257	0.379629	1.64141	3.92965	ZNF672;PURB;GGA1;KBTBD6;SCFD2;SLC31A1;AMD1;UBAP1;MLF1	up	Encode/ChEA TFs
ZNF384 ENCODE	4/730	0.10299	0.411962	2.23651	5.08386	AP3M1;SETD8;CCDC93;CABIN1	up	Encode/ChEA TFs
SPI1 CHEA	5/1056	0.115058	0.443187	1.93259	4.17888	PURB;GGA1;ZC3H8;UBAP1;CKS1B	up	Encode/ChEA TFs
IRF1 ENCODE	2/263	0.13575	0.504213	3.1039	6.19832	SLC31A1;CKS1B	up	Encode/ChEA TFs
CTCF ENCODE	7/1790	0.144757	0.519128	1.59617	3.08492	GGA1;AP3M1;MED13;COX15;ARHGDIA;SCAP;OTUD3	up	Encode/ChEA TFs
BRCA1 ENCODE	3218-11-01	0.153934	0.533637	1.39521	2.61077	PURB;GGA1;KBTBD6;COX15;AMD1;RBM12B;ABCA7;TCTA;CCDC93;MEST;CKS1B	up	Encode/ChEA TFs
TCF7L2 ENCODE	3/583	0.171106	0.574032	2.10033	3.70807	AP3M1;SCFD2;CKS1B	up	Encode/ChEA TFs
ZMIZ1 ENCODE	4/914	0.184598	0.599944	1.78627	3.01804	CPT2;AMD1;TCTA;AFF1	up	Encode/ChEA TFs
YY1 CHEA	2/332	0.195365	0.615697	2.45881	4.01496	GPATCH4;KLHL41	up	Encode/ChEA TFs
REST CHEA	5/1280	0.202723	0.620095	1.59439	2.5445	ZNF672;PTPRD;CTBP2;SCAP;AFF1	up	Encode/ChEA TFs
RUNX1 CHEA	5/1294	0.20886	0.620613	1.57714	2.46994	AGPAT5;PURB;KBTBD6;SCFD2;TCTA	up	Encode/ChEA TFs
ZEB1 ENCODE	1/106	0.229491	0.662974	3.8506	5.66766	GGA1	up	Encode/ChEA TFs
REST ENCODE	2/383	0.241307	0.678267	2.1314	3.03019	AGPAT5;SCAP	up	Encode/ChEA TFs
SP1 ENCODE	3/707	0.249862	0.683832	1.73195	2.40195	SETD8;ABCA7;CABIN1	up	Encode/ChEA TFs
CREB1 CHEA	5/1444	0.278133	0.741687	1.41331	1.80855	PURB;GGA1;SLC31A1;UBAP1;MLF1	up	Encode/ChEA TFs
ZBTB7A ENCODE	2184-07-01	0.284383	0.739395	1.30822	1.64499	AGPAT5;ZNF672;GGA1;AP3M1;SCN9A;CKS1B;SGSH	up	Encode/ChEA TFs
SOX2 CHEA	3/775	0.295311	0.749083	1.57999	1.92715	AGPAT5;ARHGDIA;MTUS1	up	Encode/ChEA TFs
TAF1 ENCODE	3346-10-01	0.297901	0.73766	1.21985	1.47724	ZNF672;PURB;COX15;ARHGDIA;AMD1;RBM12B;ZDHHC6;UBAP1;TCTA;RPL7	up	Encode/ChEA TFs
SIN3A ENCODE	4/1131	0.299956	0.725474	1.44355	1.73821	SETD8;SCFD2;AMD1;GPATCH4	up	Encode/ChEA TFs
SMC3 ENCODE	4/1181	0.328056	0.775405	1.38243	1.54082	MED13;SETD8;ARHGDIA;SCAP	up	Encode/ChEA TFs
HDAC2 ENCODE	1/175	0.350242	0.809449	2.33236	2.44695	ARHGDIA	up	Encode/ChEA TFs
FOSL2 ENCODE	1/196	0.383163	0.866281	2.08247	1.9977	KLHL41	up	Encode/ChEA TFs
RFX5 ENCODE	2/559	0.399575	0.884165	1.46033	1.33964	AMD1;CABIN1	up	Encode/ChEA TFs
SMAD4 CHEA	2/584	0.421103	0.912389	1.39782	1.20894	PTPRD;TAF1	up	Encode/ChEA TFs
NANOG CHEA	2/595	0.430457	0.913623	1.37198	1.15645	MTUS1;CKS1B	up	Encode/ChEA TFs
KLF4 CHEA	3/987	0.437887	0.910805	1.24062	1.0245	AGPAT5;TPPP3;DIS3L2	up	Encode/ChEA TFs
NELFE ENCODE	1/234	0.438631	0.894463	1.74429	1.43746	AMD1	up	Encode/ChEA TFs
TP63 CHEA	4/1399	0.451105	0.902209	1.16701	0.929009	CPT2;SCN9A;MTUS1;SCAP	up	Encode/ChEA TFs
FOS ENCODE	2/637	0.465452	0.91334	1.28152	0.980035	SETD8;CKS1B	up	Encode/ChEA TFs
BCL3 ENCODE	1/273	0.490472	0.944613	1.4951	1.06509	ABCA7	up	Encode/ChEA TFs
RCOR1 ENCODE	2/702	0.517134	0.977854	1.16286	0.76685	SCAP;ABCA7	up	Encode/ChEA TFs
ZBTB33 ENCODE	2/702	0.517134	0.960393	1.16286	0.76685	GGA1;KBTBD6	up	Encode/ChEA TFs
YY1 ENCODE	2753-07-01	0.520267	0.949259	1.03783	0.678131	MED13;ARHGDIA;AMD1;RBM12B;UBAP1;GPATCH4;OTUD3	up	Encode/ChEA TFs
EGR1 CHEA	1/315	0.541059	0.970174	1.29576	0.795889	AFF1	up	Encode/ChEA TFs
PML ENCODE	4/1596	0.556584	0.981097	1.02297	0.599394	ZNF672;MED13;CPT2;AMD1	up	Encode/ChEA TFs
RAD21 ENCODE	3/1265	0.606746	1	0.967976	0.483645	GGA1;MED13;SCAP	up	Encode/ChEA TFs
PBX3 ENCODE	3/1269	0.608933	1	0.964925	0.478648	SETD8;AMD1;ABCA7	up	Encode/ChEA TFs
HNF4A ENCODE	3/1276	0.612742	1	0.959632	0.470038	COX15;SLC31A1;MTUS1	up	Encode/ChEA TFs
BCLAF1 ENCODE	2/851	0.622948	1	0.959256	0.454008	GGA1;AMD1	up	Encode/ChEA TFs
TCF3 CHEA	2/1006	0.713645	1	0.811458	0.273761	SCFD2;TAF1	up	Encode/ChEA TFs
EGR1 ENCODE	1/537	0.736909	1	0.760081	0.232045	KBTBD6	up	Encode/ChEA TFs
SIX5 ENCODE	2/1094	0.756745	1	0.746185	0.207984	KBTBD6;RPL7	up	Encode/ChEA TFs
AR CHEA	2/1095	0.757202	1	0.745504	0.207344	UBAP1;RPL7	up	Encode/ChEA TFs
TAF7 ENCODE	1/640	0.797209	1	0.637755	0.14454	AMD1	up	Encode/ChEA TFs
FLI1 ENCODE	1/650	0.802284	1	0.627943	0.138331	AMD1	up	Encode/ChEA TFs
E2F4 ENCODE	1/710	0.830226	1	0.574878	0.10696	CKS1B	up	Encode/ChEA TFs
GATA1 CHEA	1/807	0.867426	1	0.505779	0.0719345	AFF1	up	Encode/ChEA TFs
TCF3 ENCODE	1/840	0.878159	1	0.485909	0.0631329	PURB	up	Encode/ChEA TFs
E2F1 CHEA	1/859	0.883948	1	0.475161	0.0586146	KBTBD6	up	Encode/ChEA TFs
NFE2L2 CHEA	1/1022	0.923716	1	0.399377	0.0316908	SCFD2	up	Encode/ChEA TFs
SUZ12 CHEA	1/1684	0.986636	1	0.242377	0.00326106	DNAJA4	up	Encode/ChEA TFs
FOXP2 ENCODE	2/178	0.00410937	0.427375	20.429	112.247	UBALD1;EPN1	down	Encode/ChEA TFs
BCL3 ENCODE	2/273	0.00941319	0.489486	13.32	62.1464	EPN1;HIST2H2BE	down	Encode/ChEA TFs
SIX5 ENCODE	3/1094	0.0193482	0.670739	4.98587	19.67	SYT5;UBALD1;PRPF19	down	Encode/ChEA TFs
GABPA ENCODE	2082-04-01	0.0212086	0.551423	3.49314	13.4603	NOXA1;UBALD1;PRPF19;EPN1	down	Encode/ChEA TFs
FLI1 ENCODE	2/650	0.0477605	0.993418	5.59441	17.0157	PRPF19;EPN1	down	Encode/ChEA TFs
ZBTB33 ENCODE	2/702	0.0548528	0.950783	5.18001	15.0381	UBALD1;HIST2H2BE	down	Encode/ChEA TFs
SUZ12 ENCODE	1/105	0.0562711	0.836028	17.316	49.8281	CDK5R2	down	Encode/ChEA TFs
SOX2 CHEA	2/775	0.0654169	0.850419	4.69208	12.7952	IGFBP2;HIST2H2BE	down	Encode/ChEA TFs
CTCF ENCODE	3/1790	0.068475	0.791266	3.04723	8.1705	NOXA1;HIST2H2BE;MATN2	down	Encode/ChEA TFs
BCLAF1 ENCODE	2/851	0.0771102	0.801947	4.27305	10.9498	EPN1;HIST2H2BE	down	Encode/ChEA TFs
BRCA1 ENCODE	3218-04-01	0.0859508	0.812626	2.26001	5.54603	UBALD1;PRPF19;EPN1;HIST2H2BE	down	Encode/ChEA TFs
FOXA1 ENCODE	1/205	0.107171	0.928813	8.86918	19.8078	UBALD1	down	Encode/ChEA TFs
TRIM28 CHEA	1/210	0.109649	0.877192	8.65801	19.1383	IGFBP2	down	Encode/ChEA TFs
CREB1 ENCODE	2238-03-01	0.116487	0.865333	2.43724	5.24001	UBALD1;EPN1;HIST2H2BE	down	Encode/ChEA TFs
NFYA ENCODE	2250-03-01	0.11793	0.817649	2.42424	5.18221	UBALD1;CDK5R2;HIST2H2BE	down	Encode/ChEA TFs
STAT5A ENCODE	1/233	0.120968	0.786294	7.80336	16.4825	HIST2H2BE	down	Encode/ChEA TFs
NELFE ENCODE	1/234	0.121457	0.743034	7.77001	16.3807	HIST2H2BE	down	Encode/ChEA TFs
EZH2 CHEA	1/237	0.122924	0.710225	7.67165	16.0813	CDK5R2	down	Encode/ChEA TFs
SIN3A ENCODE	2/1131	0.125294	0.68582	3.21518	6.67821	PRPF19;HIST2H2BE	down	Encode/ChEA TFs
NFIC ENCODE	1/279	0.143216	0.744721	6.51678	12.6647	HIST2H2BE	down	Encode/ChEA TFs
ELF1 ENCODE	2483-03-01	0.147399	0.729977	2.19676	4.20593	NOXA1;UBALD1;EPN1	down	Encode/ChEA TFs
PBX3 ENCODE	2/1269	0.151381	0.715617	2.86553	5.41001	CDK5R2;HIST2H2BE	down	Encode/ChEA TFs
SRF ENCODE	1/299	0.152728	0.690594	6.08088	11.4266	UBALD1	down	Encode/ChEA TFs
FOXA2 ENCODE	1/316	0.160737	0.696528	5.75374	10.5177	UBALD1	down	Encode/ChEA TFs
CREB1 CHEA	2/1444	0.18606	0.774012	2.51826	4.23491	UBALD1;EPN1	down	Encode/ChEA TFs
REST ENCODE	1/383	0.191639	0.766555	4.74721	7.84307	SYT5	down	Encode/ChEA TFs
EGR1 ENCODE	1/537	0.258784	0.996796	3.38581	4.57682	SYT5	down	Encode/ChEA TFs
TAF1 ENCODE	3346-03-01	0.275225	1	1.63017	2.10319	UBALD1;PRPF19;HIST2H2BE	down	Encode/ChEA TFs
NANOG CHEA	1/595	0.282728	1	3.05577	3.86026	IGFBP2	down	Encode/ChEA TFs
FOS ENCODE	1/637	0.299626	1	2.85429	3.44005	UBALD1	down	Encode/ChEA TFs
TAF7 ENCODE	1/640	0.300819	1	2.84091	3.41263	HIST2H2BE	down	Encode/ChEA TFs
CHD1 ENCODE	1/655	0.306756	0.996958	2.77585	3.28023	HIST2H2BE	down	Encode/ChEA TFs
MAX ENCODE	2073-02-01	0.318197	1	1.75416	2.00865	UBALD1;PRPF19	down	Encode/ChEA TFs
SP1 ENCODE	1/707	0.326986	1	2.57169	2.87473	SYT5	down	Encode/ChEA TFs
STAT3 ENCODE	1/725	0.333863	0.992049	2.50784	2.75116	HIST2H2BE	down	Encode/ChEA TFs
NFYB ENCODE	3715-03-01	0.335352	0.968794	1.46825	1.60417	UBALD1;PRPF19;HIST2H2BE	down	Encode/ChEA TFs
ZNF384 ENCODE	1/730	0.335762	0.943762	2.49066	2.71819	UBALD1	down	Encode/ChEA TFs
CEBPD ENCODE	1/734	0.337277	0.923074	2.47709	2.69222	HIST2H2BE	down	Encode/ChEA TFs
ZBTB7A ENCODE	2184-02-01	0.3418	0.911467	1.665	1.78743	C19ORF60;NOXA1	down	Encode/ChEA TFs
E2F1 CHEA	1/859	0.383082	0.996012	2.11663	2.03092	PRPF19	down	Encode/ChEA TFs
ZMIZ1 ENCODE	1/914	0.402308	1	1.98926	1.81129	HIST2H2BE	down	Encode/ChEA TFs
SP2 ENCODE	1/994	0.429302	1	1.82916	1.54672	CDK5R2	down	Encode/ChEA TFs
NFE2L2 CHEA	1/1022	0.438485	1	1.77904	1.46669	MATN2	down	Encode/ChEA TFs
AR CHEA	1/1095	0.461799	1	1.66044	1.2829	MATN2	down	Encode/ChEA TFs
ATF2 ENCODE	2852-02-01	0.479176	1	1.27502	0.938019	UBALD1;HIST2H2BE	down	Encode/ChEA TFs
SMC3 ENCODE	1/1181	0.488132	1	1.53953	1.1041	NOXA1	down	Encode/ChEA TFs
RAD21 ENCODE	1/1265	0.512718	1	1.4373	0.960158	HIST2H2BE	down	Encode/ChEA TFs
REST CHEA	1/1280	0.516993	1	1.42045	0.93711	CDK5R2	down	Encode/ChEA TFs
E2F6 ENCODE	3245-02-01	0.553516	1	1.12061	0.662798	C19ORF60;UBALD1	down	Encode/ChEA TFs
MYC ENCODE	1/1515	0.579673	1	1.20012	0.654414	UBALD1	down	Encode/ChEA TFs
PML ENCODE	1/1596	0.599501	1	1.13921	0.582887	HIST2H2BE	down	Encode/ChEA TFs
UBTF ENCODE	1/1631	0.607802	1	1.11477	0.555048	UBALD1	down	Encode/ChEA TFs
SUZ12 CHEA	1/1684	0.620075	1	1.07968	0.515996	CDK5R2	down	Encode/ChEA TFs
YY1 ENCODE	2753-01-01	0.803966	1	0.660437	0.144106	UBALD1	down	Encode/ChEA TFs
positive regulation of cell morphogenesis involved in differentiation (GO:0010770)	2/58	0.00890634	1	14.0746	66.446	PTPRD;ARHGDIA	up	GO BP
negative regulation of T cell differentiation in thymus (GO:0033085)	2020-01-06	0.0146119	1	68.0272	287.477	ZC3H8	up	GO BP
polyamine biosynthetic process (GO:0006596)	2020-01-06	0.0146119	1	68.0272	287.477	AMD1	up	GO BP
white fat cell differentiation (GO:0050872)	2020-01-06	0.0146119	1	68.0272	287.477	CTBP2	up	GO BP
positive regulation of amyloid-beta clearance (GO:1900223)	2020-01-06	0.0146119	1	68.0272	287.477	ABCA7	up	GO BP
spermine metabolic process (GO:0008215)	2020-01-06	0.0146119	1	68.0272	287.477	AMD1	up	GO BP
transmembrane receptor protein tyrosine phosphatase signaling pathway (GO:0007185)	2020-01-06	0.0146119	1	68.0272	287.477	PTPRD	up	GO BP
regulation of thymocyte apoptotic process (GO:0070243)	2020-01-06	0.0146119	1	68.0272	287.477	ZC3H8	up	GO BP
SREBP signaling pathway (GO:0032933)	2020-01-06	0.0146119	1	68.0272	287.477	SCAP	up	GO BP
snRNA transcription from RNA polymerase III promoter (GO:0042796)	2020-01-06	0.0146119	1	68.0272	287.477	ZC3H8	up	GO BP
positive regulation of phospholipid transport (GO:2001140)	2020-01-06	0.0146119	1	68.0272	287.477	ABCA7	up	GO BP
viral process (GO:0016032)	3/220	0.016686	1	5.56586	22.7821	CTBP2;UBAP1;RPL7	up	GO BP
spermidine metabolic process (GO:0008216)	2020-01-07	0.0170269	1	58.309	237.491	AMD1	up	GO BP
negative regulation of glycoprotein biosynthetic process (GO:0010561)	2020-01-07	0.0170269	1	58.309	237.491	ABCA7	up	GO BP
positive regulation of apoptotic cell clearance (GO:2000427)	2020-01-07	0.0170269	1	58.309	237.491	ABCA7	up	GO BP
regulation of RNA polymerase II regulatory region sequence-specific DNA binding (GO:1903025)	2020-01-07	0.0170269	1	58.309	237.491	TAF1	up	GO BP
regulation of low-density lipoprotein particle receptor biosynthetic process (GO:0045714)	2020-01-07	0.0170269	1	58.309	237.491	SCAP	up	GO BP
cellular response to sterol depletion (GO:0071501)	2020-01-07	0.0170269	1	58.309	237.491	SCAP	up	GO BP
regulation of receptor binding (GO:1900120)	2020-01-08	0.019436	1	51.0204	201.053	ADAM15	up	GO BP
viral mRNA export from host cell nucleus (GO:0046784)	2020-01-08	0.019436	1	51.0204	201.053	THOC3	up	GO BP
translocation of molecules into host (GO:0044417)	2020-01-08	0.019436	1	51.0204	201.053	THOC3	up	GO BP
maturation of LSU-rRNA from tricistronic rRNA transcript (SSU-rRNA, 5.8S rRNA, LSU-rRNA) (GO:0000463)	2020-01-09	0.0218393	1	45.3515	173.426	RPL7	up	GO BP
regulation of skeletal muscle cell differentiation (GO:2001014)	2020-01-09	0.0218393	1	45.3515	173.426	KLHL41	up	GO BP
negative regulation of alcohol biosynthetic process (GO:1902931)	2020-01-09	0.0218393	1	45.3515	173.426	SCAP	up	GO BP
negative regulation of amyloid-beta formation (GO:1902430)	2020-01-09	0.0218393	1	45.3515	173.426	ABCA7	up	GO BP
regulation of amyloid precursor protein biosynthetic process (GO:0042984)	2020-01-09	0.0218393	1	45.3515	173.426	ABCA7	up	GO BP
mRNA metabolic process (GO:0016071)	2/97	0.023616	1	8.41574	31.5239	PABPC3;DIS3L2	up	GO BP
cellular biogenic amine metabolic process (GO:0006576)	2020-01-10	0.0242369	1	40.8163	151.832	AMD1	up	GO BP
cytochrome complex assembly (GO:0017004)	2020-01-10	0.0242369	1	40.8163	151.832	COX15	up	GO BP
cellular response to ATP (GO:0071318)	2020-01-10	0.0242369	1	40.8163	151.832	TAF1	up	GO BP
T cell homeostasis (GO:0043029)	2020-01-10	0.0242369	1	40.8163	151.832	ZC3H8	up	GO BP
negative regulation of inclusion body assembly (GO:0090084)	2020-01-10	0.0242369	1	40.8163	151.832	DNAJA4	up	GO BP
positive regulation of transcription from RNA polymerase III promoter (GO:0045945)	2020-01-10	0.0242369	1	40.8163	151.832	ZC3H8	up	GO BP
regulation of amyloid-beta clearance (GO:1900221)	2020-01-10	0.0242369	1	40.8163	151.832	ABCA7	up	GO BP
positive regulation of T cell apoptotic process (GO:0070234)	2020-01-10	0.0242369	1	40.8163	151.832	ZC3H8	up	GO BP
regulation of DNA-templated transcription, initiation (GO:2000142)	2020-01-10	0.0242369	1	40.8163	151.832	TAF1	up	GO BP
protein K11-linked deubiquitination (GO:0035871)	2020-01-10	0.0242369	1	40.8163	151.832	OTUD3	up	GO BP
positive regulation of intracellular steroid hormone receptor signaling pathway (GO:0033145)	2020-01-10	0.0242369	1	40.8163	151.832	TAF1	up	GO BP
presynaptic membrane assembly (GO:0097105)	2020-01-10	0.0242369	1	40.8163	151.832	PTPRD	up	GO BP
presynaptic membrane organization (GO:0097090)	2020-01-11	0.0266287	1	37.1058	134.537	PTPRD	up	GO BP
protein kinase C signaling (GO:0070528)	2020-01-11	0.0266287	1	37.1058	134.537	ADAM15	up	GO BP
carnitine shuttle (GO:0006853)	2020-01-11	0.0266287	1	37.1058	134.537	CPT2	up	GO BP
regulation of hemopoiesis (GO:1903706)	2020-01-11	0.0266287	1	37.1058	134.537	PURB	up	GO BP
positive regulation of receptor biosynthetic process (GO:0010870)	2020-01-11	0.0266287	1	37.1058	134.537	SCAP	up	GO BP
negative regulation of amyloid precursor protein catabolic process (GO:1902992)	2020-01-11	0.0266287	1	37.1058	134.537	ABCA7	up	GO BP
fatty acid transmembrane transport (GO:1902001)	2020-01-11	0.0266287	1	37.1058	134.537	CPT2	up	GO BP
regulation of inclusion body assembly (GO:0090083)	2020-01-11	0.0266287	1	37.1058	134.537	DNAJA4	up	GO BP
RNA polymerase II transcriptional preinitiation complex assembly (GO:0051123)	2020-01-11	0.0266287	1	37.1058	134.537	TAF1	up	GO BP
negative regulation of protein ubiquitination involved in ubiquitin-dependent protein catabolic process (GO:2000059)	2020-01-11	0.0266287	1	37.1058	134.537	TAF1	up	GO BP
negative regulation of T cell differentiation (GO:0045581)	2020-01-11	0.0266287	1	37.1058	134.537	ZC3H8	up	GO BP
negative regulation of receptor binding (GO:1900121)	2020-01-11	0.0266287	1	37.1058	134.537	ADAM15	up	GO BP
viral life cycle (GO:0019058)	2/107	0.0283239	1	7.62922	27.1909	CTBP2;UBAP1	up	GO BP
modification-dependent macromolecule catabolic process (GO:0043632)	2020-01-12	0.0290147	1	34.0136	120.407	DIS3L2	up	GO BP
skeletal muscle cell differentiation (GO:0035914)	2020-01-12	0.0290147	1	34.0136	120.407	KLHL41	up	GO BP
regulation of skeletal muscle tissue development (GO:0048641)	2020-01-12	0.0290147	1	34.0136	120.407	KLHL41	up	GO BP
regulation of T cell differentiation in thymus (GO:0033081)	2020-01-12	0.0290147	1	34.0136	120.407	ZC3H8	up	GO BP
phospholipid efflux (GO:0033700)	2020-01-12	0.0290147	1	34.0136	120.407	ABCA7	up	GO BP
skeletal muscle fiber development (GO:0048741)	2020-01-12	0.0290147	1	34.0136	120.407	KLHL41	up	GO BP
polyamine metabolic process (GO:0006595)	2020-01-12	0.0290147	1	34.0136	120.407	AMD1	up	GO BP
transcription from RNA polymerase II promoter (GO:0006366)	4/485	0.0306836	1	3.36629	11.7283	MED13;ZC3H8;THOC3;TAF1	up	GO BP
DNA-templated transcriptional preinitiation complex assembly (GO:0070897)	2020-01-13	0.0313951	1	31.3972	108.669	TAF1	up	GO BP
regulation of retinoic acid receptor signaling pathway (GO:0048385)	2020-01-13	0.0313951	1	31.3972	108.669	CTBP2	up	GO BP
regulation of transcription initiation from RNA polymerase II promoter (GO:0060260)	2020-01-13	0.0313951	1	31.3972	108.669	TAF1	up	GO BP
DNA replication-independent nucleosome organization (GO:0034724)	2020-01-13	0.0313951	1	31.3972	108.669	CABIN1	up	GO BP
positive regulation of cholesterol efflux (GO:0010875)	2020-01-13	0.0313951	1	31.3972	108.669	ABCA7	up	GO BP
high-density lipoprotein particle assembly (GO:0034380)	2020-01-13	0.0313951	1	31.3972	108.669	ABCA7	up	GO BP
copper ion transport (GO:0006825)	2020-01-14	0.0337697	1	29.1545	98.7811	SLC31A1	up	GO BP
myotube cell development (GO:0014904)	2020-01-14	0.0337697	1	29.1545	98.7811	KLHL41	up	GO BP
response to ATP (GO:0033198)	2020-01-14	0.0337697	1	29.1545	98.7811	TAF1	up	GO BP
regulation of cell differentiation (GO:0045595)	2/121	0.0354871	1	6.7465	22.5238	PURB;KLHL41	up	GO BP
intracellular lipid transport (GO:0032365)	2020-01-15	0.0361386	1	27.2109	90.3508	CPT2	up	GO BP
presynapse assembly (GO:0099054)	2020-01-15	0.0361386	1	27.2109	90.3508	PTPRD	up	GO BP
synaptic vesicle transport along microtubule (GO:0099517)	2020-01-15	0.0361386	1	27.2109	90.3508	AP3M1	up	GO BP
regulation of macrophage chemotaxis (GO:0010758)	2020-01-15	0.0361386	1	27.2109	90.3508	MTUS1	up	GO BP
anterograde synaptic vesicle transport (GO:0048490)	2020-01-15	0.0361386	1	27.2109	90.3508	AP3M1	up	GO BP
miRNA metabolic process (GO:0010586)	2020-01-16	0.0385018	1	25.5102	83.088	DIS3L2	up	GO BP
heme biosynthetic process (GO:0006783)	2020-01-16	0.0385018	1	25.5102	83.088	COX15	up	GO BP
regulation of cell cycle phase transition (GO:1901987)	2020-01-16	0.0385018	1	25.5102	83.088	TAF1	up	GO BP
negative regulation of transcription regulatory region DNA binding (GO:2000678)	2020-01-16	0.0385018	1	25.5102	83.088	TAF1	up	GO BP
positive regulation of dendrite morphogenesis (GO:0050775)	2020-01-16	0.0385018	1	25.5102	83.088	PTPRD	up	GO BP
negative regulation of steroid biosynthetic process (GO:0010894)	2020-01-16	0.0385018	1	25.5102	83.088	SCAP	up	GO BP
positive regulation of DNA-templated transcription, initiation (GO:2000144)	2020-01-16	0.0385018	1	25.5102	83.088	TAF1	up	GO BP
positive regulation of cholesterol transport (GO:0032376)	2020-01-17	0.0408594	1	24.0096	76.7736	ABCA7	up	GO BP
positive regulation of transcription initiation from RNA polymerase II promoter (GO:0060261)	2020-01-17	0.0408594	1	24.0096	76.7736	TAF1	up	GO BP
regulation of transcription from RNA polymerase I promoter (GO:0006356)	2020-01-17	0.0408594	1	24.0096	76.7736	TAF1	up	GO BP
negative regulation of cellular process (GO:0048523)	4/534	0.0414117	1	3.0574	9.73536	ADAM15;CTBP2;ARHGDIA;DIS3L2	up	GO BP
porphyrin-containing compound biosynthetic process (GO:0006779)	2020-01-18	0.0432113	1	22.6757	71.2393	COX15	up	GO BP
ubiquitin-dependent protein catabolic process via the multivesicular body sorting pathway (GO:0043162)	2020-01-18	0.0432113	1	22.6757	71.2393	UBAP1	up	GO BP
negative regulation of osteoclast differentiation (GO:0045671)	2020-01-18	0.0432113	1	22.6757	71.2393	TCTA	up	GO BP
regulation of cholesterol efflux (GO:0010874)	2020-01-18	0.0432113	1	22.6757	71.2393	ABCA7	up	GO BP
regulation of amyloid-beta formation (GO:1902003)	2020-01-18	0.0432113	1	22.6757	71.2393	ABCA7	up	GO BP
protein targeting to lysosome (GO:0006622)	2020-01-19	0.0455575	1	21.4823	66.354	AP3M1	up	GO BP
negative regulation of proteolysis involved in cellular protein catabolic process (GO:1903051)	2020-01-19	0.0455575	1	21.4823	66.354	TAF1	up	GO BP
inorganic cation transmembrane transport (GO:0098662)	2/140	0.0461935	1	5.8309	17.9295	COX15;SCN9A	up	GO BP
striated muscle cell development (GO:0055002)	2020-01-20	0.0478981	1	20.4082	62.0139	KLHL41	up	GO BP
heparan sulfate proteoglycan metabolic process (GO:0030201)	2020-01-20	0.0478981	1	20.4082	62.0139	SGSH	up	GO BP
steroid hormone mediated signaling pathway (GO:0043401)	2020-01-20	0.0478981	1	20.4082	62.0139	MED13	up	GO BP
positive regulation of transcription from RNA polymerase I promoter (GO:0045943)	2020-01-21	0.0502331	1	19.4363	58.1357	TAF1	up	GO BP
phospholipid translocation (GO:0045332)	2020-01-21	0.0502331	1	19.4363	58.1357	ABCA7	up	GO BP
mitochondrial electron transport, cytochrome c to oxygen (GO:0006123)	2020-01-21	0.0502331	1	19.4363	58.1357	COX15	up	GO BP
mesoderm development (GO:0007498)	2020-01-21	0.0502331	1	19.4363	58.1357	MEST	up	GO BP
peptidyl-S-diacylglycerol-L-cysteine biosynthetic process from peptidyl-cysteine (GO:0018231)	2020-01-22	0.0525625	1	18.5529	54.6522	ZDHHC6	up	GO BP
peptidyl-L-cysteine S-palmitoylation (GO:0018230)	2020-01-22	0.0525625	1	18.5529	54.6522	ZDHHC6	up	GO BP
maturation of LSU-rRNA (GO:0000470)	2020-01-22	0.0525625	1	18.5529	54.6522	RPL7	up	GO BP
regulation of transcription from RNA polymerase III promoter (GO:0006359)	2020-01-22	0.0525625	1	18.5529	54.6522	ZC3H8	up	GO BP
lipid translocation (GO:0034204)	2020-01-22	0.0525625	1	18.5529	54.6522	ABCA7	up	GO BP
ncRNA catabolic process (GO:0034661)	2020-01-22	0.0525625	1	18.5529	54.6522	DIS3L2	up	GO BP
viral genome replication (GO:0019079)	2020-01-22	0.0525625	1	18.5529	54.6522	CTBP2	up	GO BP
hematopoietic progenitor cell differentiation (GO:0002244)	2020-01-22	0.0525625	1	18.5529	54.6522	MLF1	up	GO BP
protein stabilization (GO:0050821)	2/152	0.0534911	1	5.37057	15.7263	TAF1;OTUD3	up	GO BP
negative regulation of axonogenesis (GO:0050771)	2020-01-23	0.0548862	1	17.7462	51.5083	ARHGDIA	up	GO BP
membrane assembly (GO:0071709)	2020-01-23	0.0548862	1	17.7462	51.5083	PTPRD	up	GO BP
protein K48-linked deubiquitination (GO:0071108)	2020-01-23	0.0548862	1	17.7462	51.5083	OTUD3	up	GO BP
cholesterol efflux (GO:0033344)	2020-01-23	0.0548862	1	17.7462	51.5083	ABCA7	up	GO BP
neuronal action potential (GO:0019228)	2020-01-23	0.0548862	1	17.7462	51.5083	SCN9A	up	GO BP
microtubule polymerization or depolymerization (GO:0031109)	2020-01-23	0.0548862	1	17.7462	51.5083	TPPP3	up	GO BP
sensory perception of pain (GO:0019233)	2020-01-24	0.0572044	1	17.0068	48.6586	SCN9A	up	GO BP
regulation of cell cycle G1/S phase transition (GO:1902806)	2020-01-24	0.0572044	1	17.0068	48.6586	TAF1	up	GO BP
transcription initiation from RNA polymerase II promoter (GO:0006367)	2/160	0.0585691	1	5.10204	14.4773	MED13;TAF1	up	GO BP
respiratory chain complex IV assembly (GO:0008535)	2020-01-25	0.059517	1	16.3265	46.0652	COX15	up	GO BP
regulation of protein ubiquitination involved in ubiquitin-dependent protein catabolic process (GO:2000058)	2020-01-25	0.059517	1	16.3265	46.0652	TAF1	up	GO BP
long-chain fatty acid transport (GO:0015909)	2020-01-25	0.059517	1	16.3265	46.0652	CPT2	up	GO BP
positive regulation of cyclin-dependent protein kinase activity (GO:1904031)	2020-01-26	0.0618241	1	15.6986	43.6964	CKS1B	up	GO BP
RNA biosynthetic process (GO:0032774)	2020-01-26	0.0618241	1	15.6986	43.6964	TAF1	up	GO BP
positive regulation of synapse assembly (GO:0051965)	2020-01-26	0.0618241	1	15.6986	43.6964	PTPRD	up	GO BP
microtubule polymerization (GO:0046785)	2020-01-27	0.0641256	1	15.1172	41.5255	TPPP3	up	GO BP
transition metal ion transport (GO:0000041)	2020-01-27	0.0641256	1	15.1172	41.5255	SLC31A1	up	GO BP
transcription from RNA polymerase III promoter (GO:0006383)	2020-01-27	0.0641256	1	15.1172	41.5255	ZC3H8	up	GO BP
negative regulation of cell-matrix adhesion (GO:0001953)	2020-01-27	0.0641256	1	15.1172	41.5255	ADAM15	up	GO BP
negative regulation of myeloid leukocyte differentiation (GO:0002762)	2020-01-27	0.0641256	1	15.1172	41.5255	TCTA	up	GO BP
muscle fiber development (GO:0048747)	2020-01-27	0.0641256	1	15.1172	41.5255	KLHL41	up	GO BP
protein targeting to vacuole (GO:0006623)	2020-01-27	0.0641256	1	15.1172	41.5255	AP3M1	up	GO BP
negative regulation of gene expression (GO:0010629)	4/618	0.0642078	1	2.64183	7.2535	CTBP2;ZC3H8;DIS3L2;TAF1	up	GO BP
hydrogen ion transmembrane transport (GO:1902600)	2020-01-28	0.0664216	1	14.5773	39.5296	COX15	up	GO BP
nuclear-transcribed mRNA catabolic process (GO:0000956)	2/174	0.0678382	1	4.69153	12.6232	RPL7;DIS3L2	up	GO BP
semaphorin-plexin signaling pathway (GO:0071526)	2020-01-29	0.0687121	1	14.0746	37.6894	ARHGDIA	up	GO BP
regulation of myoblast differentiation (GO:0045661)	2020-01-29	0.0687121	1	14.0746	37.6894	KLHL41	up	GO BP
regulation of actin cytoskeleton reorganization (GO:2000249)	2020-01-30	0.070997	1	13.6054	35.988	ARHGDIA	up	GO BP
protein palmitoylation (GO:0018345)	2020-01-30	0.070997	1	13.6054	35.988	ZDHHC6	up	GO BP
negative regulation of cell morphogenesis involved in differentiation (GO:0010771)	2020-01-30	0.070997	1	13.6054	35.988	ARHGDIA	up	GO BP
regulation of leukocyte chemotaxis (GO:0002688)	2020-01-30	0.070997	1	13.6054	35.988	MTUS1	up	GO BP
protein localization to lysosome (GO:0061462)	2020-01-30	0.070997	1	13.6054	35.988	AP3M1	up	GO BP
positive regulation of cyclin-dependent protein serine/threonine kinase activity (GO:0045737)	2020-01-30	0.070997	1	13.6054	35.988	CKS1B	up	GO BP
regulation of protein polymerization (GO:0032271)	2020-01-30	0.070997	1	13.6054	35.988	TPPP3	up	GO BP
sarcomere organization (GO:0045214)	2020-01-31	0.0732765	1	13.1666	34.411	KLHL41	up	GO BP
proton transport (GO:0015992)	2020-01-31	0.0732765	1	13.1666	34.411	COX15	up	GO BP
anterograde axonal transport (GO:0008089)	2020-01-31	0.0732765	1	13.1666	34.411	AP3M1	up	GO BP
vesicle-mediated transport to the plasma membrane (GO:0098876)	2020-01-31	0.0732765	1	13.1666	34.411	CCDC93	up	GO BP
positive regulation of dendrite development (GO:1900006)	1/32	0.0755505	1	12.7551	32.9458	PTPRD	up	GO BP
aminoglycan catabolic process (GO:0006026)	1/32	0.0755505	1	12.7551	32.9458	SGSH	up	GO BP
microtubule bundle formation (GO:0001578)	1/32	0.0755505	1	12.7551	32.9458	TPPP3	up	GO BP
mitochondrial transmembrane transport (GO:1990542)	1/32	0.0755505	1	12.7551	32.9458	CPT2	up	GO BP
DNA-templated transcription, initiation (GO:0006352)	2/186	0.0761437	1	4.38885	11.3019	MED13;TAF1	up	GO BP
gene expression (GO:0010467)	3/411	0.0794296	1	2.97929	7.54621	THOC3;MLF1;RPL7	up	GO BP
RNA metabolic process (GO:0016070)	2/191	0.0796961	1	4.27396	10.8111	PABPC3;DIS3L2	up	GO BP
regulation of alcohol biosynthetic process (GO:1902930)	1/34	0.0800821	1	12.0048	30.3086	SCAP	up	GO BP
nuclear-transcribed mRNA catabolic process, exonucleolytic (GO:0000291)	1/35	0.0823397	1	11.6618	29.1184	DIS3L2	up	GO BP
negative regulation of cell-substrate adhesion (GO:0010812)	1/35	0.0823397	1	11.6618	29.1184	ADAM15	up	GO BP
negative regulation of protein kinase B signaling (GO:0051898)	1/35	0.0823397	1	11.6618	29.1184	OTUD3	up	GO BP
sulfur compound catabolic process (GO:0044273)	1/35	0.0823397	1	11.6618	29.1184	SGSH	up	GO BP
regulation of synapse assembly (GO:0051963)	1/35	0.0823397	1	11.6618	29.1184	PTPRD	up	GO BP
protein acylation (GO:0043543)	1/36	0.0845919	1	11.3379	28.0036	ZDHHC6	up	GO BP
organophosphate biosynthetic process (GO:0090407)	1/36	0.0845919	1	11.3379	28.0036	AGPAT5	up	GO BP
mRNA catabolic process (GO:0006402)	1/36	0.0845919	1	11.3379	28.0036	DIS3L2	up	GO BP
axonal transport (GO:0098930)	1/36	0.0845919	1	11.3379	28.0036	AP3M1	up	GO BP
sodium ion transmembrane transport (GO:0035725)	1/36	0.0845919	1	11.3379	28.0036	SCN9A	up	GO BP
regulation of muscle cell differentiation (GO:0051147)	1/36	0.0845919	1	11.3379	28.0036	KLHL41	up	GO BP
rRNA metabolic process (GO:0016072)	2/200	0.0862189	1	4.08163	10.0035	RPL7;DIS3L2	up	GO BP
phospholipid biosynthetic process (GO:0008654)	1/37	0.0868387	1	11.0314	26.9576	AGPAT5	up	GO BP
regulation of osteoclast differentiation (GO:0045670)	1/37	0.0868387	1	11.0314	26.9576	TCTA	up	GO BP
protein K63-linked ubiquitination (GO:0070534)	1/37	0.0868387	1	11.0314	26.9576	UBE2NL	up	GO BP
positive regulation of axonogenesis (GO:0050772)	1/37	0.0868387	1	11.0314	26.9576	ARHGDIA	up	GO BP
positive regulation of receptor activity (GO:2000273)	1/37	0.0868387	1	11.0314	26.9576	TAF1	up	GO BP
rRNA processing (GO:0006364)	2/202	0.0876901	1	4.04122	9.83611	RPL7;DIS3L2	up	GO BP
membrane depolarization during action potential (GO:0086010)	1/38	0.0890801	1	10.7411	25.9744	SCN9A	up	GO BP
retina homeostasis (GO:0001895)	1/38	0.0890801	1	10.7411	25.9744	POTEF	up	GO BP
skeletal muscle tissue development (GO:0007519)	1/39	0.0913161	1	10.4657	25.049	KLHL41	up	GO BP
Golgi to plasma membrane transport (GO:0006893)	1/39	0.0913161	1	10.4657	25.049	CCDC93	up	GO BP
DNA replication-independent nucleosome assembly (GO:0006336)	1/39	0.0913161	1	10.4657	25.049	CABIN1	up	GO BP
positive regulation of phagocytosis (GO:0050766)	1/39	0.0913161	1	10.4657	25.049	ABCA7	up	GO BP
regulation of transcription, DNA-templated (GO:0006355)	7/1598	0.0930094	1	1.78795	4.24648	ZNF672;MED13;CTBP2;ZC3H8;MLF1;CKS1B;TAF1	up	GO BP
phosphatidic acid biosynthetic process (GO:0006654)	1/40	0.0935467	1	10.2041	24.1765	AGPAT5	up	GO BP
androgen receptor signaling pathway (GO:0030521)	1/40	0.0935467	1	10.2041	24.1765	MED13	up	GO BP
regulation of cholesterol biosynthetic process (GO:0045540)	1/40	0.0935467	1	10.2041	24.1765	SCAP	up	GO BP
regulation of phagocytosis (GO:0050764)	1/41	0.095772	1	9.9552	23.3528	ABCA7	up	GO BP
regulation of cholesterol metabolic process (GO:0090181)	1/41	0.095772	1	9.9552	23.3528	SCAP	up	GO BP
phosphatidic acid metabolic process (GO:0046473)	1/41	0.095772	1	9.9552	23.3528	AGPAT5	up	GO BP
cellular protein modification process (GO:0006464)	5/1001	0.0970944	1	2.03878	4.75458	PTPRD;KBTBD6;ABCA7;KLHL41;TAF1	up	GO BP
membrane depolarization (GO:0051899)	1/43	0.100206	1	9.49217	21.8369	SCN9A	up	GO BP
nucleobase-containing compound catabolic process (GO:0034655)	1/43	0.100206	1	9.49217	21.8369	DIS3L2	up	GO BP
RNA catabolic process (GO:0006401)	1/43	0.100206	1	9.49217	21.8369	DIS3L2	up	GO BP
regulation of steroid biosynthetic process (GO:0050810)	1/44	0.102416	1	9.27644	21.1384	SCAP	up	GO BP
regulation of dendrite morphogenesis (GO:0048814)	1/44	0.102416	1	9.27644	21.1384	PTPRD	up	GO BP
cholesterol transport (GO:0030301)	1/44	0.102416	1	9.27644	21.1384	ABCA7	up	GO BP
protein polymerization (GO:0051258)	1/45	0.10462	1	9.07029	20.4755	TPPP3	up	GO BP
ribosome biogenesis (GO:0042254)	2/226	0.105909	1	3.61206	8.10972	RPL7;DIS3L2	up	GO BP
ncRNA processing (GO:0034470)	2/227	0.106689	1	3.59615	8.04759	RPL7;DIS3L2	up	GO BP
postreplication repair (GO:0006301)	1/47	0.109012	1	8.68432	19.2471	UBE2NL	up	GO BP
myofibril assembly (GO:0030239)	1/47	0.109012	1	8.68432	19.2471	KLHL41	up	GO BP
peptide cross-linking (GO:0018149)	1/47	0.109012	1	8.68432	19.2471	ABCA7	up	GO BP
heterophilic cell-cell adhesion via plasma membrane cell adhesion molecules (GO:0007157)	1/47	0.109012	1	8.68432	19.2471	PTPRD	up	GO BP
cellular macromolecule catabolic process (GO:0044265)	1/48	0.1112	1	8.5034	18.6771	DIS3L2	up	GO BP
negative regulation of protein ubiquitination (GO:0031397)	1/50	0.11556	1	8.16327	17.616	TAF1	up	GO BP
negative regulation of neuron projection development (GO:0010977)	1/51	0.117732	1	8.0032	17.1216	ARHGDIA	up	GO BP
positive regulation of nervous system development (GO:0051962)	1/52	0.119899	1	7.84929	16.6492	PTPRD	up	GO BP
regulation of cell-matrix adhesion (GO:0001952)	1/52	0.119899	1	7.84929	16.6492	ADAM15	up	GO BP
intracellular transport of virus (GO:0075733)	1/54	0.124218	1	7.55858	15.7651	UBAP1	up	GO BP
action potential (GO:0001508)	1/54	0.124218	1	7.55858	15.7651	SCN9A	up	GO BP
sensory perception (GO:0007600)	1/54	0.124218	1	7.55858	15.7651	SCN9A	up	GO BP
transport of virus (GO:0046794)	1/54	0.124218	1	7.55858	15.7651	UBAP1	up	GO BP
negative regulation of cellular component organization (GO:0051129)	1/54	0.124218	1	7.55858	15.7651	DNAJA4	up	GO BP
cytoplasmic translation (GO:0002181)	1/54	0.124218	1	7.55858	15.7651	RPL7	up	GO BP
regulation of axonogenesis (GO:0050770)	1/55	0.126369	1	7.42115	15.351	ARHGDIA	up	GO BP
fat cell differentiation (GO:0045444)	1/55	0.126369	1	7.42115	15.351	CTBP2	up	GO BP
protein ubiquitination (GO:0016567)	3/506	0.126822	1	2.41994	4.9971	KBTBD6;KLHL41;TAF1	up	GO BP
glycosaminoglycan catabolic process (GO:0006027)	1/56	0.128516	1	7.28863	14.9541	SGSH	up	GO BP
regulation of Rho protein signal transduction (GO:0035023)	1/57	0.130657	1	7.16076	14.5734	ARHGDIA	up	GO BP
cellular respiration (GO:0045333)	1/57	0.130657	1	7.16076	14.5734	COX15	up	GO BP
phospholipid transport (GO:0015914)	1/58	0.132793	1	7.0373	14.2081	ABCA7	up	GO BP
sodium ion transport (GO:0006814)	1/58	0.132793	1	7.0373	14.2081	SCN9A	up	GO BP
integrin-mediated signaling pathway (GO:0007229)	1/58	0.132793	1	7.0373	14.2081	ADAM15	up	GO BP
post-Golgi vesicle-mediated transport (GO:0006892)	1/58	0.132793	1	7.0373	14.2081	CCDC93	up	GO BP
positive regulation of protein binding (GO:0032092)	1/60	0.137049	1	6.80272	13.5198	TAF1	up	GO BP
nucleosome assembly (GO:0006334)	1/60	0.137049	1	6.80272	13.5198	CABIN1	up	GO BP
positive regulation of transcription, DNA-templated (GO:0045893)	5/1120	0.137859	1	1.82216	3.61065	MED13;CTBP2;ZC3H8;CKS1B;TAF1	up	GO BP
glycosaminoglycan metabolic process (GO:0030203)	1/61	0.13917	1	6.6912	13.1954	SGSH	up	GO BP
RNA 3'-end processing (GO:0031123)	1/61	0.13917	1	6.6912	13.1954	THOC3	up	GO BP
striated muscle contraction (GO:0006941)	1/61	0.13917	1	6.6912	13.1954	KLHL41	up	GO BP
protein targeting to membrane (GO:0006612)	1/61	0.13917	1	6.6912	13.1954	ZDHHC6	up	GO BP
ribosomal large subunit biogenesis (GO:0042273)	1/63	0.143396	1	6.47878	12.5827	RPL7	up	GO BP
positive regulation of protein polymerization (GO:0032273)	1/64	0.145501	1	6.37755	12.2932	TPPP3	up	GO BP
positive regulation of endocytosis (GO:0045807)	1/64	0.145501	1	6.37755	12.2932	ABCA7	up	GO BP
negative regulation of cell adhesion (GO:0007162)	1/65	0.147601	1	6.27943	12.0141	ARHGDIA	up	GO BP
regulation of myeloid cell differentiation (GO:0045637)	1/65	0.147601	1	6.27943	12.0141	PURB	up	GO BP
cellular response to light stimulus (GO:0071482)	1/66	0.149697	1	6.18429	11.7449	TAF1	up	GO BP
intracellular steroid hormone receptor signaling pathway (GO:0030518)	1/66	0.149697	1	6.18429	11.7449	MED13	up	GO BP
negative regulation of protein binding (GO:0032091)	1/67	0.151787	1	6.09199	11.4851	ADAM15	up	GO BP
regulation of cyclin-dependent protein serine/threonine kinase activity (GO:0000079)	1/67	0.151787	1	6.09199	11.4851	CKS1B	up	GO BP
cellular response to UV (GO:0034644)	1/67	0.151787	1	6.09199	11.4851	TAF1	up	GO BP
protein polyubiquitination (GO:0000209)	2/283	0.152591	1	2.88455	5.42294	UBE2NL;TAF1	up	GO BP
positive regulation of transcription from RNA polymerase II promoter (GO:0045944)	4/848	0.153109	1	1.9253	3.61303	MED13;CTBP2;SCAP;TAF1	up	GO BP
termination of RNA polymerase II transcription (GO:0006369)	1/68	0.153872	1	6.0024	11.2343	THOC3	up	GO BP
peptidyl-threonine phosphorylation (GO:0018107)	1/68	0.153872	1	6.0024	11.2343	TAF1	up	GO BP
snRNA transcription from RNA polymerase II promoter (GO:0042795)	1/70	0.158027	1	5.8309	10.758	ZC3H8	up	GO BP
phospholipid metabolic process (GO:0006644)	1/70	0.158027	1	5.8309	10.758	AGPAT5	up	GO BP
positive regulation of proteasomal ubiquitin-dependent protein catabolic process (GO:0032436)	1/70	0.158027	1	5.8309	10.758	TAF1	up	GO BP
snRNA transcription (GO:0009301)	1/70	0.158027	1	5.8309	10.758	ZC3H8	up	GO BP
actomyosin structure organization (GO:0031032)	1/71	0.160097	1	5.74878	10.5316	KLHL41	up	GO BP
lysosomal transport (GO:0007041)	1/72	0.162162	1	5.66893	10.3127	AP3M1	up	GO BP
lipid biosynthetic process (GO:0008610)	1/72	0.162162	1	5.66893	10.3127	AGPAT5	up	GO BP
positive regulation of proteasomal protein catabolic process (GO:1901800)	1/73	0.164222	1	5.59128	10.1008	TAF1	up	GO BP
mRNA 3'-end processing (GO:0031124)	1/74	0.166277	1	5.51572	9.89574	THOC3	up	GO BP
negative regulation of cellular amide metabolic process (GO:0034249)	1/75	0.168328	1	5.44218	9.69711	ABCA7	up	GO BP
regulation of actin cytoskeleton organization (GO:0032956)	1/75	0.168328	1	5.44218	9.69711	ARHGDIA	up	GO BP
nucleic acid-templated transcription (GO:0097659)	1/76	0.170373	1	5.37057	9.50465	MLF1	up	GO BP
extracellular matrix disassembly (GO:0022617)	1/78	0.174449	1	5.23286	9.13723	ADAM15	up	GO BP
RNA transport (GO:0050658)	1/80	0.178505	1	5.10204	8.79153	THOC3	up	GO BP
positive regulation of binding (GO:0051099)	1/81	0.180525	1	5.03905	8.62627	TAF1	up	GO BP
positive regulation of cell cycle (GO:0045787)	1/82	0.182541	1	4.9776	8.4658	CKS1B	up	GO BP
mitotic sister chromatid segregation (GO:0000070)	1/82	0.182541	1	4.9776	8.4658	DIS3L2	up	GO BP
establishment of protein localization to membrane (GO:0090150)	1/83	0.184552	1	4.91763	8.30992	ZDHHC6	up	GO BP
regulation of nucleic acid-templated transcription (GO:1903506)	3/607	0.18575	1	2.01728	3.3958	ZNF672;MLF1;TAF1	up	GO BP
mitochondrial ATP synthesis coupled electron transport (GO:0042775)	1/85	0.18856	1	4.80192	8.01124	COX15	up	GO BP
organic substance transport (GO:0071702)	1/87	0.192548	1	4.69153	7.72887	ABCA7	up	GO BP
positive regulation of cellular component biogenesis (GO:0044089)	1/87	0.192548	1	4.69153	7.72887	PTPRD	up	GO BP
positive regulation of protein complex assembly (GO:0031334)	1/88	0.194535	1	4.63822	7.59343	TPPP3	up	GO BP
regulation of proteasomal ubiquitin-dependent protein catabolic process (GO:0032434)	1/88	0.194535	1	4.63822	7.59343	TAF1	up	GO BP
peptidyl-threonine modification (GO:0018210)	1/89	0.196517	1	4.5861	7.46162	TAF1	up	GO BP
SRP-dependent cotranslational protein targeting to membrane (GO:0006614)	1/89	0.196517	1	4.5861	7.46162	RPL7	up	GO BP
cell-matrix adhesion (GO:0007160)	1/90	0.198494	1	4.53515	7.33331	ADAM15	up	GO BP
regulation of Ras protein signal transduction (GO:0046578)	1/90	0.198494	1	4.53515	7.33331	ARHGDIA	up	GO BP
lipid transport (GO:0006869)	1/91	0.200467	1	4.48531	7.20837	ABCA7	up	GO BP
regulation of cellular macromolecule biosynthetic process (GO:2000112)	3/631	0.200723	1	1.94055	3.1162	ZNF672;MLF1;TAF1	up	GO BP
nuclear export (GO:0051168)	1/92	0.202435	1	4.43656	7.08668	THOC3	up	GO BP
ubiquitin-dependent protein catabolic process (GO:0006511)	2/341	0.203396	1	2.39392	3.81256	UBAP1;TAF1	up	GO BP
cotranslational protein targeting to membrane (GO:0006613)	1/93	0.204398	1	4.38885	6.96812	RPL7	up	GO BP
respiratory electron transport chain (GO:0022904)	1/94	0.206356	1	4.34216	6.85259	COX15	up	GO BP
transcription elongation from RNA polymerase II promoter (GO:0006368)	1/95	0.20831	1	4.29646	6.73997	TAF1	up	GO BP
protein localization to nucleus (GO:0034504)	1/96	0.210259	1	4.2517	6.63017	ABCA7	up	GO BP
positive regulation of protein metabolic process (GO:0051247)	1/96	0.210259	1	4.2517	6.63017	SCAP	up	GO BP
negative regulation of cell motility (GO:2000146)	1/97	0.212203	1	4.20787	6.52309	ADAM15	up	GO BP
protein localization to organelle (GO:0033365)	1/97	0.212203	1	4.20787	6.52309	ABCA7	up	GO BP
protein targeting to ER (GO:0045047)	1/97	0.212203	1	4.20787	6.52309	RPL7	up	GO BP
cellular response to organonitrogen compound (GO:0071417)	1/97	0.212203	1	4.20787	6.52309	TAF1	up	GO BP
positive regulation of neuron projection development (GO:0010976)	1/97	0.212203	1	4.20787	6.52309	ARHGDIA	up	GO BP
response to UV (GO:0009411)	1/98	0.214142	1	4.16493	6.41863	TAF1	up	GO BP
transcription, DNA-templated (GO:0006351)	2/356	0.216865	1	2.29305	3.50489	MLF1;TAF1	up	GO BP
post-translational protein modification (GO:0043687)	2/357	0.217766	1	2.28663	3.48559	KBTBD6;KLHL41	up	GO BP
regulation of lipid metabolic process (GO:0019216)	1/100	0.218007	1	4.08163	6.21725	CPT2	up	GO BP
mRNA-containing ribonucleoprotein complex export from nucleus (GO:0071427)	1/100	0.218007	1	4.08163	6.21725	THOC3	up	GO BP
metal ion transport (GO:0030001)	1/101	0.219933	1	4.04122	6.12016	SCN9A	up	GO BP
negative regulation of cell proliferation (GO:0008285)	2/363	0.22318	1	2.24883	3.37274	CTBP2;DIS3L2	up	GO BP
monovalent inorganic cation transport (GO:0015672)	1/104	0.225682	1	3.92465	5.84235	SCN9A	up	GO BP
mRNA transport (GO:0051028)	1/104	0.225682	1	3.92465	5.84235	THOC3	up	GO BP
cellular macromolecule biosynthetic process (GO:0034645)	2/367	0.226797	1	2.22432	3.30023	MLF1;RPL7	up	GO BP
mRNA export from nucleus (GO:0006406)	1/105	0.227589	1	3.88727	5.754	THOC3	up	GO BP
DNA-templated transcription, termination (GO:0006353)	1/106	0.229491	1	3.8506	5.66766	THOC3	up	GO BP
positive regulation of cellular component organization (GO:0051130)	1/106	0.229491	1	3.8506	5.66766	PTPRD	up	GO BP
DNA-templated transcription, elongation (GO:0006354)	1/108	0.233282	1	3.77929	5.50078	TAF1	up	GO BP
viral gene expression (GO:0019080)	1/110	0.237055	1	3.71058	5.34124	RPL7	up	GO BP
regulation of protein binding (GO:0043393)	1/111	0.238934	1	3.67715	5.26408	TAF1	up	GO BP
nuclear-transcribed mRNA catabolic process, nonsense-mediated decay (GO:0000184)	1/112	0.240809	1	3.64431	5.18859	RPL7	up	GO BP
viral transcription (GO:0019083)	1/113	0.24268	1	3.61206	5.11473	RPL7	up	GO BP
negative regulation of cell growth (GO:0030308)	1/115	0.246407	1	3.54925	4.97168	ADAM15	up	GO BP
positive regulation of protein serine/threonine kinase activity (GO:0071902)	1/118	0.251965	1	3.45901	4.76813	CKS1B	up	GO BP
RNA export from nucleus (GO:0006405)	1/119	0.253808	1	3.42994	4.70306	THOC3	up	GO BP
protein modification by small protein conjugation (GO:0032446)	2/398	0.254955	1	2.05107	2.80313	KBTBD6;KLHL41	up	GO BP
enzyme linked receptor protein signaling pathway (GO:0007167)	1/120	0.255647	1	3.40136	4.63931	PTPRD	up	GO BP
negative regulation of growth (GO:0045926)	1/120	0.255647	1	3.40136	4.63931	ADAM15	up	GO BP
negative regulation of cell migration (GO:0030336)	1/121	0.257482	1	3.37325	4.57684	ADAM15	up	GO BP
negative regulation of macromolecule metabolic process (GO:0010605)	1/124	0.26296	1	3.29164	4.39682	TAF1	up	GO BP
dephosphorylation (GO:0016311)	1/124	0.26296	1	3.29164	4.39682	PTPRD	up	GO BP
protein dephosphorylation (GO:0006470)	1/125	0.264777	1	3.26531	4.33916	PTPRD	up	GO BP
protein lipidation (GO:0006497)	1/127	0.268397	1	3.21388	4.22718	ZDHHC6	up	GO BP
regulation of cell proliferation (GO:0042127)	3/740	0.271797	1	1.65472	2.1556	CTBP2;KLHL41;DIS3L2	up	GO BP
generation of neurons (GO:0048699)	1/130	0.273796	1	3.13972	4.0671	PTPRD	up	GO BP
regulation of intracellular signal transduction (GO:1902531)	2/422	0.276835	1	1.93442	2.48444	ARHGDIA;TAF1	up	GO BP
protein targeting (GO:0006605)	1/133	0.279156	1	3.0689	3.91587	ZDHHC6	up	GO BP
cellular response to organic cyclic compound (GO:0071407)	1/135	0.282707	1	3.02343	3.81963	TAF1	up	GO BP
muscle contraction (GO:0006936)	1/137	0.286241	1	2.97929	3.72686	KLHL41	up	GO BP
regulation of signal transduction by p53 class mediator (GO:1901796)	1/138	0.288002	1	2.9577	3.68171	TAF1	up	GO BP
regulation of primary metabolic process (GO:0080090)	1/139	0.289759	1	2.93643	3.63737	CPT2	up	GO BP
neuron differentiation (GO:0030182)	1/139	0.289759	1	2.93643	3.63737	PTPRD	up	GO BP
negative regulation of sequence-specific DNA binding transcription factor activity (GO:0043433)	1/140	0.291511	1	2.91545	3.59381	TAF1	up	GO BP
regulation of small GTPase mediated signal transduction (GO:0051056)	1/140	0.291511	1	2.91545	3.59381	ARHGDIA	up	GO BP
modification-dependent protein catabolic process (GO:0019941)	1/141	0.293259	1	2.89477	3.55102	TAF1	up	GO BP
cell-cell adhesion via plasma-membrane adhesion molecules (GO:0098742)	1/142	0.295003	1	2.87439	3.50897	PTPRD	up	GO BP
negative regulation of nucleic acid-templated transcription (GO:1903507)	2/444	0.296879	1	1.83857	2.23282	CTBP2;ZC3H8	up	GO BP
peptidyl-serine phosphorylation (GO:0018105)	1/145	0.300209	1	2.81492	3.38713	TAF1	up	GO BP
negative regulation of intracellular signal transduction (GO:1902532)	1/161	0.327345	1	2.53518	2.83113	OTUD3	up	GO BP
regulation of protein kinase B signaling (GO:0051896)	1/163	0.330664	1	2.50407	2.77113	OTUD3	up	GO BP
glycerophospholipid biosynthetic process (GO:0046474)	1/164	0.332318	1	2.4888	2.74182	AGPAT5	up	GO BP
cellular protein metabolic process (GO:0044267)	2/484	0.33312	1	1.68663	1.85403	GGA1;RPL7	up	GO BP
regulation of mitotic cell cycle (GO:0007346)	1/165	0.333967	1	2.47372	2.71296	CKS1B	up	GO BP
peptidyl-serine modification (GO:0018209)	1/170	0.342154	1	2.40096	2.57502	TAF1	up	GO BP
peptide biosynthetic process (GO:0043043)	1/174	0.348632	1	2.34577	2.47182	RPL7	up	GO BP
positive regulation of nucleic acid-templated transcription (GO:1903508)	2/502	0.349283	1	1.62615	1.7105	MED13;CKS1B	up	GO BP
protein autophosphorylation (GO:0046777)	1/175	0.350242	1	2.33236	2.44695	TAF1	up	GO BP
negative regulation of cellular macromolecule biosynthetic process (GO:2000113)	2/512	0.358212	1	1.59439	1.63685	CTBP2;ZC3H8	up	GO BP
phosphate-containing compound metabolic process (GO:0006796)	1/183	0.362982	1	2.2304	2.26029	PTPRD	up	GO BP
positive regulation of ERK1 and ERK2 cascade (GO:0070374)	1/201	0.390757	1	2.03066	1.90815	ABCA7	up	GO BP
regulation of cell growth (GO:0001558)	1/201	0.390757	1	2.03066	1.90815	ADAM15	up	GO BP
positive regulation of multicellular organismal process (GO:0051240)	1/202	0.392265	1	2.02061	1.89092	ABCA7	up	GO BP
positive regulation of signal transduction (GO:0009967)	1/206	0.39826	1	1.98138	1.82416	CTBP2	up	GO BP
positive regulation of sequence-specific DNA binding transcription factor activity (GO:0051091)	1/215	0.411537	1	1.89843	1.68554	TAF1	up	GO BP
regulation of cell cycle (GO:0051726)	1/215	0.411537	1	1.89843	1.68554	CKS1B	up	GO BP
endosomal transport (GO:0016197)	1/229	0.431622	1	1.78237	1.49756	UBAP1	up	GO BP
extracellular matrix organization (GO:0030198)	1/229	0.431622	1	1.78237	1.49756	ADAM15	up	GO BP
translation (GO:0006412)	1/232	0.435837	1	1.75932	1.46109	RPL7	up	GO BP
regulation of ERK1 and ERK2 cascade (GO:0070372)	1/247	0.456461	1	1.65248	1.29596	ABCA7	up	GO BP
protein deubiquitination (GO:0016579)	1/257	0.469797	1	1.58818	1.1998	OTUD3	up	GO BP
regulation of gene expression (GO:0010468)	3/1037	0.470381	1	1.1808	0.890574	ZNF672;MLF1;TAF1	up	GO BP
protein modification by small protein removal (GO:0070646)	1/261	0.475042	1	1.56384	1.16405	OTUD3	up	GO BP
cellular response to oxygen-containing compound (GO:1901701)	1/274	0.491738	1	1.48965	1.05737	TAF1	up	GO BP
regulation of transcription from RNA polymerase II promoter (GO:0006357)	4/1478	0.49445	1	1.10464	0.778007	MED13;CTBP2;ZC3H8;TAF1	up	GO BP
mRNA processing (GO:0006397)	1/283	0.502991	1	1.44227	0.991107	THOC3	up	GO BP
DNA repair (GO:0006281)	1/288	0.509136	1	1.41723	0.956689	UBE2NL	up	GO BP
positive regulation of MAPK cascade (GO:0043410)	1/289	0.510356	1	1.41233	0.949998	ABCA7	up	GO BP
proteasome-mediated ubiquitin-dependent protein catabolic process (GO:0043161)	1/291	0.512788	1	1.40262	0.936802	TAF1	up	GO BP
regulation of cell migration (GO:0030334)	1/316	0.542201	1	1.29166	0.790646	ADAM15	up	GO BP
protein transport (GO:0015031)	1/326	0.553473	1	1.25203	0.740632	GGA1	up	GO BP
cellular protein localization (GO:0034613)	1/327	0.554585	1	1.24821	0.735861	GGA1	up	GO BP
cellular response to DNA damage stimulus (GO:0006974)	1/329	0.556801	1	1.24062	0.72644	TAF1	up	GO BP
positive regulation of gene expression (GO:0010628)	2/771	0.568399	1	1.05879	0.598144	MED13;CKS1B	up	GO BP
intracellular protein transport (GO:0006886)	1/347	0.576266	1	1.17626	0.648339	GGA1	up	GO BP
negative regulation of transcription, DNA-templated (GO:0045892)	2/813	0.5977	1	1.00409	0.516773	CTBP2;ZC3H8	up	GO BP
organelle assembly (GO:0070925)	1/376	0.605878	1	1.08554	0.543938	KLHL41	up	GO BP
transmembrane transport (GO:0055085)	1/378	0.607844	1	1.0798	0.537563	ABCA7	up	GO BP
phosphorylation (GO:0016310)	1/386	0.615612	1	1.05742	0.512994	TAF1	up	GO BP
negative regulation of programmed cell death (GO:0043069)	1/408	0.636204	1	1.0004	0.452418	ARHGDIA	up	GO BP
protein phosphorylation (GO:0006468)	1/470	0.688595	1	0.868432	0.324014	TAF1	up	GO BP
negative regulation of apoptotic process (GO:0043066)	1/485	0.700115	1	0.841574	0.30003	ARHGDIA	up	GO BP
negative regulation of transcription from RNA polymerase II promoter (GO:0000122)	1/565	0.75485	1	0.722413	0.203168	TAF1	up	GO BP
regulation of apoptotic process (GO:0042981)	1/815	0.87011	1	0.500814	0.0696812	ARHGDIA	up	GO BP
regulation of hydrogen peroxide metabolic process (GO:0010310)	2020-01-06	0.00329583	1	303.03	1731.85	NOXA1	down	GO BP
regulation of respiratory burst (GO:0060263)	2020-01-10	0.00548757	1	181.818	946.413	NOXA1	down	GO BP
spliceosomal tri-snRNP complex assembly (GO:0000244)	2020-01-12	0.0065818	1	151.515	761.128	PRPF19	down	GO BP
signal transduction involved in DNA damage checkpoint (GO:0072422)	2020-01-13	0.0071285	1	139.86	691.42	PRPF19	down	GO BP
regulation of insulin-like growth factor receptor signaling pathway (GO:0043567)	2020-01-17	0.00931258	1	106.952	500.149	IGFBP2	down	GO BP
positive regulation of activated T cell proliferation (GO:0042104)	2020-01-19	0.010403	1	95.6938	436.905	IGFBP2	down	GO BP
regulation of sprouting angiogenesis (GO:1903670)	2020-01-19	0.010403	1	95.6938	436.905	EPN1	down	GO BP
innate immune response in mucosa (GO:0002227)	2020-01-19	0.010403	1	95.6938	436.905	HIST2H2BE	down	GO BP
negative regulation of sprouting angiogenesis (GO:1903671)	2020-01-22	0.0120365	1	82.6446	365.273	EPN1	down	GO BP
regulation of AMPA receptor activity (GO:2000311)	2020-01-24	0.0131242	1	75.7576	328.28	CNIH2	down	GO BP
mucosal immune response (GO:0002385)	2020-01-24	0.0131242	1	75.7576	328.28	HIST2H2BE	down	GO BP
signal transduction in response to DNA damage (GO:0042770)	2020-01-25	0.0136677	1	72.7273	312.198	PRPF19	down	GO BP
synaptic vesicle endocytosis (GO:0048488)	2020-01-29	0.0158387	1	62.6959	259.894	SYT5	down	GO BP
regulation of activated T cell proliferation (GO:0046006)	2020-01-29	0.0158387	1	62.6959	259.894	IGFBP2	down	GO BP
synaptic vesicle recycling (GO:0036465)	2020-01-29	0.0158387	1	62.6959	259.894	SYT5	down	GO BP
superoxide metabolic process (GO:0006801)	2020-01-29	0.0158387	1	62.6959	259.894	NOXA1	down	GO BP
regulation of glutamate receptor signaling pathway (GO:1900449)	1/32	0.0174641	1	56.8182	229.978	CNIH2	down	GO BP
regulation of neurotransmitter receptor activity (GO:0099601)	1/33	0.0180053	1	55.0964	221.327	CNIH2	down	GO BP
antibacterial humoral response (GO:0019731)	1/35	0.019087	1	51.9481	205.649	HIST2H2BE	down	GO BP
regulation of cyclin-dependent protein kinase activity (GO:1904029)	1/35	0.019087	1	51.9481	205.649	CDK5R2	down	GO BP
vesicle-mediated transport in synapse (GO:0099003)	1/36	0.0196275	1	50.5051	198.527	SYT5	down	GO BP
protein K63-linked ubiquitination (GO:0070534)	1/37	0.0201676	1	49.14	191.827	PRPF19	down	GO BP
spliceosomal snRNP assembly (GO:0000387)	1/37	0.0201676	1	49.14	191.827	PRPF19	down	GO BP
regulation of regulated secretory pathway (GO:1903305)	1/37	0.0201676	1	49.14	191.827	SYT5	down	GO BP
DNA damage checkpoint (GO:0000077)	1/38	0.0207076	1	47.8469	185.515	PRPF19	down	GO BP
clathrin-dependent endocytosis (GO:0072583)	1/39	0.0212472	1	46.62	179.559	SYT5	down	GO BP
negative regulation of epidermal growth factor receptor signaling pathway (GO:0042059)	1/40	0.0217865	1	45.4545	173.93	EPN1	down	GO BP
spliceosomal complex assembly (GO:0000245)	1/41	0.0223256	1	44.3459	168.604	PRPF19	down	GO BP
negative regulation of ERBB signaling pathway (GO:1901185)	1/43	0.023403	1	42.2833	158.769	EPN1	down	GO BP
non-recombinational repair (GO:0000726)	1/49	0.0266287	1	37.1058	134.537	PRPF19	down	GO BP
antimicrobial humoral immune response mediated by antimicrobial peptide (GO:0061844)	1/49	0.0266287	1	37.1058	134.537	HIST2H2BE	down	GO BP
regulation of reactive oxygen species metabolic process (GO:2000377)	1/49	0.0266287	1	37.1058	134.537	NOXA1	down	GO BP
double-strand break repair via nonhomologous end joining (GO:0006303)	1/50	0.0271653	1	36.3636	131.12	PRPF19	down	GO BP
regulation of calcium ion-dependent exocytosis (GO:0017158)	1/53	0.0287737	1	34.3053	121.725	SYT5	down	GO BP
regulation of epidermal growth factor receptor signaling pathway (GO:0042058)	1/58	0.031449	1	31.348	108.445	EPN1	down	GO BP
nucleosome assembly (GO:0006334)	1/60	0.0325172	1	30.303	103.818	HIST2H2BE	down	GO BP
positive regulation of T cell proliferation (GO:0042102)	1/61	0.033051	1	29.8063	101.631	IGFBP2	down	GO BP
vesicle targeting, rough ER to cis-Golgi (GO:0048207)	1/63	0.0341176	1	28.86	97.4875	CNIH2	down	GO BP
vesicle coating (GO:0006901)	1/63	0.0341176	1	28.86	97.4875	CNIH2	down	GO BP
COPII vesicle coating (GO:0048208)	1/63	0.0341176	1	28.86	97.4875	CNIH2	down	GO BP
defense response to Gram-positive bacterium (GO:0050830)	1/65	0.0351831	1	27.972	93.6276	HIST2H2BE	down	GO BP
chromatin assembly (GO:0031497)	1/65	0.0351831	1	27.972	93.6276	HIST2H2BE	down	GO BP
regulation of cyclin-dependent protein serine/threonine kinase activity (GO:0000079)	1/67	0.0362476	1	27.137	90.0239	CDK5R2	down	GO BP
COPII-coated vesicle budding (GO:0090114)	1/68	0.0367795	1	26.738	88.3106	CNIH2	down	GO BP
negative regulation of angiogenesis (GO:0016525)	1/69	0.0373111	1	26.3505	86.6526	EPN1	down	GO BP
regulation of cation channel activity (GO:2001257)	1/71	0.0383734	1	25.6082	83.4927	CNIH2	down	GO BP
organelle membrane fusion (GO:0090174)	1/71	0.0383734	1	25.6082	83.4927	SYT5	down	GO BP
transcription-coupled nucleotide-excision repair (GO:0006283)	1/73	0.0394347	1	24.9066	80.5258	PRPF19	down	GO BP
nucleosome organization (GO:0034728)	1/79	0.0426122	1	23.015	72.6264	HIST2H2BE	down	GO BP
regulation of protein serine/threonine kinase activity (GO:0071900)	1/80	0.0431408	1	22.7273	71.4383	CDK5R2	down	GO BP
protein catabolic process (GO:0030163)	1/81	0.0436692	1	22.4467	70.2831	PRPF19	down	GO BP
protein-DNA complex assembly (GO:0065004)	1/91	0.0489385	1	19.98	60.2835	HIST2H2BE	down	GO BP
proteolysis involved in cellular protein catabolic process (GO:0051603)	1/93	0.0499892	1	19.5503	58.5718	PRPF19	down	GO BP
vesicle fusion (GO:0006906)	1/94	0.0505141	1	19.3424	57.7467	SYT5	down	GO BP
nucleotide-excision repair (GO:0006289)	1/108	0.0578357	1	16.835	47.9823	PRPF19	down	GO BP
vesicle organization (GO:0016050)	1/127	0.0676901	1	14.3164	38.5514	SYT5	down	GO BP
double-strand break repair (GO:0006302)	1/141	0.0748912	1	12.8949	33.42	PRPF19	down	GO BP
negative regulation of canonical Wnt signaling pathway (GO:0090090)	1/148	0.0784727	1	12.285	31.2654	IGFBP2	down	GO BP
ribonucleoprotein complex assembly (GO:0022618)	1/156	0.0825504	1	11.655	29.0716	PRPF19	down	GO BP
negative regulation of Wnt signaling pathway (GO:0030178)	1/174	0.0916655	1	10.4493	24.9698	IGFBP2	down	GO BP
ER to Golgi vesicle-mediated transport (GO:0006888)	1/180	0.0946855	1	10.101	23.81	CNIH2	down	GO BP
protein complex assembly (GO:0006461)	1/189	0.0991983	1	9.62001	22.2283	CNIH2	down	GO BP
regulation of canonical Wnt signaling pathway (GO:0060828)	1/213	0.111133	1	8.53606	18.754	IGFBP2	down	GO BP
regulation of signal transduction (GO:0009966)	1/233	0.120968	1	7.80336	16.4825	IGFBP2	down	GO BP
RNA splicing, via transesterification reactions with bulged adenosine as nucleophile (GO:0000377)	1/236	0.122435	1	7.70416	16.1801	PRPF19	down	GO BP
proteasomal protein catabolic process (GO:0010498)	1/237	0.122924	1	7.67165	16.0813	PRPF19	down	GO BP
anterograde trans-synaptic signaling (GO:0098916)	1/240	0.124387	1	7.57576	15.7906	SYT5	down	GO BP
defense response to bacterium (GO:0042742)	1/241	0.124875	1	7.54432	15.6955	HIST2H2BE	down	GO BP
mRNA splicing, via spliceosome (GO:0000398)	1/261	0.134572	1	6.96621	13.9718	PRPF19	down	GO BP
Golgi vesicle transport (GO:0048193)	1/271	0.139384	1	6.70916	13.2206	CNIH2	down	GO BP
mRNA processing (GO:0006397)	1/283	0.145126	1	6.42467	12.4006	PRPF19	down	GO BP
protein polyubiquitination (GO:0000209)	1/283	0.145126	1	6.42467	12.4006	PRPF19	down	GO BP
chemical synaptic transmission (GO:0007268)	1/289	0.147984	1	6.29129	12.0205	SYT5	down	GO BP
cellular protein localization (GO:0034613)	1/327	0.165883	1	5.56019	9.98872	PRPF19	down	GO BP
vesicle-mediated transport (GO:0016192)	1/410	0.203797	1	4.43459	7.05381	SYT5	down	GO BP
cellular protein metabolic process (GO:0044267)	1/484	0.23627	1	3.75657	5.4199	IGFBP2	down	GO BP
protein ubiquitination (GO:0016567)	1/506	0.24569	1	3.59324	5.04378	PRPF19	down	GO BP
cullin-RING ubiquitin ligase complex (GO:0031461)	3/181	0.00989936	1	6.76514	31.223	KBTBD6;KLHL41;CKS1B	up	GO CC
Cul3-RING ubiquitin ligase complex (GO:0031463)	2/70	0.0127718	1	11.6618	50.8515	KBTBD6;KLHL41	up	GO CC
THO complex part of transcription export complex (GO:0000445)	2020-01-06	0.0146119	1	68.0272	287.477	THOC3	up	GO CC
ATP-binding cassette (ABC) transporter complex (GO:0043190)	2020-01-08	0.019436	1	51.0204	201.053	ABCA7	up	GO CC
cytoplasmic exosome (RNase complex) (GO:0000177)	2020-01-15	0.0361386	1	27.2109	90.3508	DIS3L2	up	GO CC
transcriptionally active chromatin (GO:0035327)	2020-01-22	0.0525625	1	18.5529	54.6522	ZC3H8	up	GO CC
MLL1 complex (GO:0071339)	2020-01-27	0.0641256	1	15.1172	41.5255	TAF1	up	GO CC
MLL1/2 complex (GO:0044665)	2020-01-27	0.0641256	1	15.1172	41.5255	TAF1	up	GO CC
lytic vacuole (GO:0000323)	2/183	0.0740376	1	4.4608	11.6123	AP3M1;SGSH	up	GO CC
Cajal body (GO:0015030)	1/34	0.0800821	1	12.0048	30.3086	ZC3H8	up	GO CC
transcription factor TFIID complex (GO:0005669)	1/35	0.0823397	1	11.6618	29.1184	TAF1	up	GO CC
nucleolus (GO:0005730)	4/676	0.0831382	1	2.41517	6.00713	CPT2;MTUS1;RPL7;TAF1	up	GO CC
aggresome (GO:0016235)	1/41	0.095772	1	9.9552	23.3528	CABIN1	up	GO CC
ruffle membrane (GO:0032587)	1/53	0.122061	1	7.70119	16.1974	ABCA7	up	GO CC
SCF ubiquitin ligase complex (GO:0019005)	1/54	0.124218	1	7.55858	15.7651	CKS1B	up	GO CC
cytoskeleton (GO:0005856)	3/520	0.13453	1	2.35479	4.72363	ARHGDIA;MTUS1;KLHL41	up	GO CC
polysome (GO:0005844)	1/63	0.143396	1	6.47878	12.5827	DIS3L2	up	GO CC
P-body (GO:0000932)	1/68	0.153872	1	6.0024	11.2343	DIS3L2	up	GO CC
cytosolic large ribosomal subunit (GO:0022625)	1/69	0.155952	1	5.91541	10.9921	RPL7	up	GO CC
large ribosomal subunit (GO:0015934)	1/72	0.162162	1	5.66893	10.3127	RPL7	up	GO CC
chromatin (GO:0000785)	2/296	0.163753	1	2.75786	4.99006	ZC3H8;TAF1	up	GO CC
early endosome membrane (GO:0031901)	1/73	0.164222	1	5.59128	10.1008	GGA1	up	GO CC
lysosomal lumen (GO:0043202)	1/86	0.190556	1	4.74608	7.86809	SGSH	up	GO CC
DNA-directed RNA polymerase II, holoenzyme (GO:0016591)	1/90	0.198494	1	4.53515	7.33331	TAF1	up	GO CC
mitochondrial inner membrane (GO:0005743)	2/341	0.203396	1	2.39392	3.81256	CPT2;COX15	up	GO CC
nuclear chromosome, telomeric region (GO:0000784)	1/107	0.231389	1	3.81461	5.58328	THOC3	up	GO CC
microtubule cytoskeleton (GO:0015630)	2/388	0.245852	1	2.10393	2.95187	TPPP3;MTUS1	up	GO CC
mitochondrial outer membrane (GO:0005741)	1/115	0.246407	1	3.54925	4.97168	AGPAT5	up	GO CC
nuclear chromosome part (GO:0044454)	2/392	0.249492	1	2.08247	2.89115	THOC3;TAF1	up	GO CC
chromosome, telomeric region (GO:0000781)	1/124	0.26296	1	3.29164	4.39682	THOC3	up	GO CC
cytosolic ribosome (GO:0022626)	1/124	0.26296	1	3.29164	4.39682	RPL7	up	GO CC
nucleoplasm part (GO:0044451)	2/407	0.263157	1	2.00572	2.67764	ZC3H8;TAF1	up	GO CC
lysosome (GO:0005764)	2/422	0.276835	1	1.93442	2.48444	AP3M1;SGSH	up	GO CC
RNA polymerase II transcription factor complex (GO:0090575)	1/147	0.303659	1	2.77662	3.30932	TAF1	up	GO CC
cytosolic part (GO:0044445)	1/159	0.324011	1	2.56706	2.89303	RPL7	up	GO CC
vacuolar lumen (GO:0005775)	1/161	0.327345	1	2.53518	2.83113	SGSH	up	GO CC
cytoplasmic ribonucleoprotein granule (GO:0036464)	1/170	0.342154	1	2.40096	2.57502	DIS3L2	up	GO CC
microtubule (GO:0005874)	1/210	0.404196	1	1.94363	1.76065	TPPP3	up	GO CC
polymeric cytoskeletal fiber (GO:0099513)	1/221	0.420228	1	1.84689	1.60118	TPPP3	up	GO CC
early endosome (GO:0005769)	1/222	0.421665	1	1.83857	1.58769	GGA1	up	GO CC
lytic vacuole membrane (GO:0098852)	1/233	0.437236	1	1.75177	1.44921	AP3M1	up	GO CC
mitochondrion (GO:0005739)	3/1026	0.463296	1	1.19346	0.918235	AGPAT5;CPT2;COX15	up	GO CC
nuclear chromatin (GO:0000790)	1/253	0.464502	1	1.61329	1.23706	TAF1	up	GO CC
lysosomal membrane (GO:0005765)	1/291	0.512788	1	1.40262	0.936802	AP3M1	up	GO CC
focal adhesion (GO:0005925)	1/356	0.585682	1	1.14653	0.613367	RPL7	up	GO CC
perinuclear region of cytoplasm (GO:0048471)	1/378	0.607844	1	1.0798	0.537563	TPPP3	up	GO CC
Golgi membrane (GO:0000139)	1/442	0.66592	1	0.923446	0.375461	SCAP	up	GO CC
Golgi subcompartment (GO:0098791)	1/479	0.695558	1	0.852115	0.309353	SCAP	up	GO CC
integral component of plasma membrane (GO:0005887)	3/1463	0.705521	1	0.836972	0.291951	PTPRD;SLC31A1;SCN9A	up	GO CC
nuclear body (GO:0016604)	1/618	0.785589	1	0.660458	0.159383	ZC3H8	up	GO CC
AMPA glutamate receptor complex (GO:0032281)	2020-01-18	0.00985792	1	101.01	466.614	CNIH2	down	GO CC
U2-type catalytic step 2 spliceosome (GO:0071007)	2020-01-29	0.0158387	1	62.6959	259.894	PRPF19	down	GO CC
site of double-strand break (GO:0035861)	1/34	0.0185463	1	53.4759	213.234	PRPF19	down	GO CC
site of DNA damage (GO:0090734)	1/37	0.0201676	1	49.14	191.827	PRPF19	down	GO CC
ionotropic glutamate receptor complex (GO:0008328)	1/39	0.0212472	1	46.62	179.559	CNIH2	down	GO CC
endoplasmic reticulum-Golgi intermediate compartment membrane (GO:0033116)	1/47	0.0255545	1	38.6847	141.855	CNIH2	down	GO CC
ER to Golgi transport vesicle membrane (GO:0012507)	1/54	0.0293093	1	33.67	118.85	CNIH2	down	GO CC
U2-type spliceosomal complex (GO:0005684)	1/60	0.0325172	1	30.303	103.818	PRPF19	down	GO CC
cation channel complex (GO:0034703)	1/65	0.0351831	1	27.972	93.6276	CNIH2	down	GO CC
COPII-coated ER to Golgi transport vesicle (GO:0030134)	1/75	0.0404949	1	24.2424	77.7352	CNIH2	down	GO CC
endoplasmic reticulum-Golgi intermediate compartment (GO:0005793)	1/95	0.0510388	1	19.1388	56.941	CNIH2	down	GO CC
dendrite (GO:0030425)	1/215	0.112121	1	8.45666	18.5047	CNIH2	down	GO CC
nuclear speck (GO:0016607)	1/296	0.151307	1	6.14251	11.5998	PRPF19	down	GO CC
nuclear body (GO:0016604)	1/618	0.292027	1	2.94204	3.62139	PRPF19	down	GO CC
ubiquitin binding (GO:0043130)	2/62	0.0101256	1	13.1666	60.4699	UBAP1;CKS1B	up	GO MF
ADP-ribosylation factor binding (GO:0030306)	2020-01-06	0.0146119	1	68.0272	287.477	GGA1	up	GO MF
RNA polymerase II intronic transcription regulatory region sequence-specific DNA binding (GO:0001162)	2020-01-06	0.0146119	1	68.0272	287.477	ZC3H8	up	GO MF
ubiquitin-protein transferase activity (GO:0004842)	4/417	0.0188706	1	3.91524	15.5441	KBTBD6;UBE2NL;KLHL41;TAF1	up	GO MF
phosphatidylcholine transporter activity (GO:0008525)	2020-01-08	0.019436	1	51.0204	201.053	ABCA7	up	GO MF
intronic transcription regulatory region sequence-specific DNA binding (GO:0001161)	2020-01-08	0.019436	1	51.0204	201.053	ZC3H8	up	GO MF
DNA binding (GO:0003677)	6/893	0.0212364	1	2.74242	10.5639	PURB;ZC3H8;AFF1;MLF1;RPL7;TAF1	up	GO MF
transcription factor activity, RNA polymerase II core promoter sequence-specific binding involved in preinitiation complex assembly (GO:0001075)	2020-01-09	0.0218393	1	45.3515	173.426	TAF1	up	GO MF
double-stranded DNA binding (GO:0003690)	2/99	0.0245292	1	8.24572	30.5742	PURB;AFF1	up	GO MF
oxidoreductase activity, acting on NAD(P)H, heme protein as acceptor (GO:0016653)	2020-01-13	0.0313951	1	31.3972	108.669	COX15	up	GO MF
vitamin D receptor binding (GO:0042809)	2020-01-14	0.0337697	1	29.1545	98.7811	MED13	up	GO MF
poly(A) binding (GO:0008143)	2020-01-14	0.0337697	1	29.1545	98.7811	PABPC3	up	GO MF
transmembrane receptor protein tyrosine phosphatase activity (GO:0005001)	2020-01-15	0.0361386	1	27.2109	90.3508	PTPRD	up	GO MF
transmembrane receptor protein phosphatase activity (GO:0019198)	2020-01-15	0.0361386	1	27.2109	90.3508	PTPRD	up	GO MF
poly(U) RNA binding (GO:0008266)	2020-01-16	0.0385018	1	25.5102	83.088	DIS3L2	up	GO MF
1-acylglycerol-3-phosphate O-acyltransferase activity (GO:0003841)	2020-01-18	0.0432113	1	22.6757	71.2393	AGPAT5	up	GO MF
phosphatase inhibitor activity (GO:0019212)	2020-01-18	0.0432113	1	22.6757	71.2393	CABIN1	up	GO MF
lysine-acetylated histone binding (GO:0070577)	2020-01-18	0.0432113	1	22.6757	71.2393	TAF1	up	GO MF
acetylation-dependent protein binding (GO:0140033)	2020-01-18	0.0432113	1	22.6757	71.2393	TAF1	up	GO MF
ubiquitin conjugating enzyme activity (GO:0061631)	2020-01-20	0.0478981	1	20.4082	62.0139	TAF1	up	GO MF
poly-purine tract binding (GO:0070717)	2020-01-20	0.0478981	1	20.4082	62.0139	PABPC3	up	GO MF
poly-pyrimidine tract binding (GO:0008187)	2020-01-20	0.0478981	1	20.4082	62.0139	DIS3L2	up	GO MF
phospholipid-translocating ATPase activity (GO:0004012)	2020-01-20	0.0478981	1	20.4082	62.0139	ABCA7	up	GO MF
transcription factor activity, RNA polymerase II core promoter sequence-specific (GO:0000983)	2020-01-20	0.0478981	1	20.4082	62.0139	TAF1	up	GO MF
lysophosphatidic acid acyltransferase activity (GO:0042171)	2020-01-20	0.0478981	1	20.4082	62.0139	AGPAT5	up	GO MF
ubiquitin-like protein conjugating enzyme activity (GO:0061650)	2020-01-21	0.0502331	1	19.4363	58.1357	TAF1	up	GO MF
TBP-class protein binding (GO:0017025)	2020-01-21	0.0502331	1	19.4363	58.1357	TAF1	up	GO MF
protein phosphatase inhibitor activity (GO:0004864)	2020-01-23	0.0548862	1	17.7462	51.5083	CABIN1	up	GO MF
voltage-gated ion channel activity involved in regulation of postsynaptic membrane potential (GO:1905030)	2020-01-23	0.0548862	1	17.7462	51.5083	SCN9A	up	GO MF
voltage-gated sodium channel activity (GO:0005248)	2020-01-23	0.0548862	1	17.7462	51.5083	SCN9A	up	GO MF
protein-cysteine S-palmitoyltransferase activity (GO:0019706)	2020-01-24	0.0572044	1	17.0068	48.6586	ZDHHC6	up	GO MF
protein-cysteine S-acyltransferase activity (GO:0019707)	2020-01-24	0.0572044	1	17.0068	48.6586	ZDHHC6	up	GO MF
exoribonuclease activity, producing 5'-phosphomonoesters (GO:0016896)	2020-01-25	0.059517	1	16.3265	46.0652	DIS3L2	up	GO MF
thyroid hormone receptor binding (GO:0046966)	2020-01-26	0.0618241	1	15.6986	43.6964	MED13	up	GO MF
carboxy-lyase activity (GO:0016831)	2020-01-26	0.0618241	1	15.6986	43.6964	AMD1	up	GO MF
cyclin-dependent protein serine/threonine kinase regulator activity (GO:0016538)	2020-01-27	0.0641256	1	15.1172	41.5255	CKS1B	up	GO MF
RNA polymerase II core promoter sequence-specific DNA binding (GO:0000979)	2020-01-27	0.0641256	1	15.1172	41.5255	TAF1	up	GO MF
palmitoyltransferase activity (GO:0016409)	2020-01-28	0.0664216	1	14.5773	39.5296	ZDHHC6	up	GO MF
acylglycerol O-acyltransferase activity (GO:0016411)	2020-01-28	0.0664216	1	14.5773	39.5296	AGPAT5	up	GO MF
mRNA binding (GO:0003729)	2/179	0.07126	1	4.56048	12.0462	PURB;RPL7	up	GO MF
sequence-specific DNA binding (GO:0043565)	3/394	0.0719625	1	3.10784	8.17863	PURB;ZC3H8;TAF1	up	GO MF
3'-5'-exoribonuclease activity (GO:0000175)	2020-01-31	0.0732765	1	13.1666	34.411	DIS3L2	up	GO MF
protein serine/threonine kinase activator activity (GO:0043539)	2020-01-31	0.0732765	1	13.1666	34.411	CKS1B	up	GO MF
transition metal ion transmembrane transporter activity (GO:0046915)	1/32	0.0755505	1	12.7551	32.9458	SLC31A1	up	GO MF
3'-5' exonuclease activity (GO:0008408)	1/38	0.0890801	1	10.7411	25.9744	DIS3L2	up	GO MF
peptide-lysine-N-acetyltransferase activity (GO:0061733)	1/39	0.0913161	1	10.4657	25.049	TAF1	up	GO MF
sodium channel activity (GO:0005272)	1/40	0.0935467	1	10.2041	24.1765	SCN9A	up	GO MF
histone acetyltransferase activity (GO:0004402)	1/41	0.095772	1	9.9552	23.3528	TAF1	up	GO MF
hydrolase activity, acting on acid anhydrides, catalyzing transmembrane movement of substances (GO:0016820)	1/42	0.0979919	1	9.71817	22.5741	ABCA7	up	GO MF
RNA polymerase II regulatory region sequence-specific DNA binding (GO:0000977)	3/460	0.102742	1	2.66193	6.05733	PURB;ZC3H8;TAF1	up	GO MF
P-P-bond-hydrolysis-driven transmembrane transporter activity (GO:0015405)	1/45	0.10462	1	9.07029	20.4755	ABCA7	up	GO MF
ATPase activity, coupled to transmembrane movement of substances (GO:0042626)	1/45	0.10462	1	9.07029	20.4755	ABCA7	up	GO MF
protein phosphatase regulator activity (GO:0019888)	1/47	0.109012	1	8.68432	19.2471	CABIN1	up	GO MF
ribonuclease activity (GO:0004540)	1/49	0.113382	1	8.32986	18.134	DIS3L2	up	GO MF
RNA binding (GO:0003723)	6/1387	0.12157	1	1.76567	3.72073	PURB;RBM12B;NBPF10;ZC3H8;GPATCH4;RPL7	up	GO MF
methylated histone binding (GO:0035064)	1/55	0.126369	1	7.42115	15.351	TAF1	up	GO MF
SH3 domain binding (GO:0017124)	1/55	0.126369	1	7.42115	15.351	ADAM15	up	GO MF
ATPase activity, coupled to movement of substances (GO:0043492)	1/56	0.128516	1	7.28863	14.9541	ABCA7	up	GO MF
transferase activity, transferring acyl groups other than amino-acyl groups (GO:0016747)	1/56	0.128516	1	7.28863	14.9541	ZDHHC6	up	GO MF
nuclear hormone receptor binding (GO:0035257)	1/56	0.128516	1	7.28863	14.9541	MED13	up	GO MF
tubulin binding (GO:0015631)	2/255	0.129141	1	3.20128	6.55254	TPPP3;MTUS1	up	GO MF
nuclease activity (GO:0004518)	1/59	0.134924	1	6.91802	13.8571	DIS3L2	up	GO MF
protein heterodimerization activity (GO:0046982)	2/265	0.137414	1	3.08048	6.11401	GGA1;TAF1	up	GO MF
protein tyrosine phosphatase activity (GO:0004725)	1/62	0.141285	1	6.58328	12.8833	PTPRD	up	GO MF
small GTPase binding (GO:0031267)	1/63	0.143396	1	6.47878	12.5827	GGA1	up	GO MF
ligand-dependent nuclear receptor transcription coactivator activity (GO:0030374)	1/65	0.147601	1	6.27943	12.0141	MED13	up	GO MF
metalloendopeptidase activity (GO:0004222)	1/65	0.147601	1	6.27943	12.0141	ADAM15	up	GO MF
transcription coactivator activity (GO:0003713)	2/291	0.159441	1	2.80525	5.15065	MED13;TAF1	up	GO MF
core promoter sequence-specific DNA binding (GO:0001046)	1/73	0.164222	1	5.59128	10.1008	TAF1	up	GO MF
ubiquitin-like protein-specific protease activity (GO:0019783)	1/74	0.166277	1	5.51572	9.89574	OTUD3	up	GO MF
thiol-dependent ubiquitin-specific protease activity (GO:0004843)	1/76	0.170373	1	5.37057	9.50465	OTUD3	up	GO MF
RNA polymerase II transcription cofactor activity (GO:0001104)	1/84	0.186559	1	4.85909	8.15846	MED13	up	GO MF
single-stranded DNA binding (GO:0003697)	1/87	0.192548	1	4.69153	7.72887	PURB	up	GO MF
oxidoreductase activity, acting on the CH-OH group of donors, NAD or NADP as acceptor (GO:0016616)	1/88	0.194535	1	4.63822	7.59343	CTBP2	up	GO MF
thiol-dependent ubiquitinyl hydrolase activity (GO:0036459)	1/92	0.202435	1	4.43656	7.08668	OTUD3	up	GO MF
ion channel activity (GO:0005216)	1/93	0.204398	1	4.38885	6.96812	SCN9A	up	GO MF
integrin binding (GO:0005178)	1/94	0.206356	1	4.34216	6.85259	ADAM15	up	GO MF
cation transmembrane transporter activity (GO:0008324)	1/97	0.212203	1	4.20787	6.52309	SCN9A	up	GO MF
metallopeptidase activity (GO:0008237)	1/102	0.221854	1	4.0016	6.02536	ADAM15	up	GO MF
transcription regulatory region DNA binding (GO:0044212)	2/374	0.233137	1	2.18269	3.17828	PURB;TAF1	up	GO MF
sequence-specific double-stranded DNA binding (GO:1990837)	1/112	0.240809	1	3.64431	5.18859	PURB	up	GO MF
RNA polymerase II transcription factor binding (GO:0001085)	1/121	0.257482	1	3.37325	4.57684	TAF1	up	GO MF
magnesium ion binding (GO:0000287)	1/127	0.268397	1	3.21388	4.22718	DIS3L2	up	GO MF
kinase binding (GO:0019900)	2/418	0.273188	1	1.95293	2.53412	CTBP2;CKS1B	up	GO MF
Rab GTPase binding (GO:0017137)	1/130	0.273796	1	3.13972	4.0671	AP3M1	up	GO MF
cation channel activity (GO:0005261)	1/146	0.301936	1	2.79564	3.34789	SCN9A	up	GO MF
transcriptional repressor activity, RNA polymerase II transcription regulatory region sequence-specific binding (GO:0001227)	1/159	0.324011	1	2.56706	2.89303	PURB	up	GO MF
protein kinase binding (GO:0019901)	2/495	0.343011	1	1.64914	1.76457	CTBP2;CKS1B	up	GO MF
Ras GTPase binding (GO:0017016)	1/184	0.364557	1	2.21828	2.23841	AP3M1	up	GO MF
peptidase activity, acting on L-amino acid peptides (GO:0070011)	1/185	0.366128	1	2.20629	2.21682	ADAM15	up	GO MF
ubiquitin-like protein ligase activity (GO:0061659)	1/186	0.367696	1	2.19443	2.19552	UBE2NL	up	GO MF
ubiquitin protein ligase activity (GO:0061630)	1/192	0.377021	1	2.12585	2.07367	UBE2NL	up	GO MF
microtubule binding (GO:0008017)	1/195	0.381633	1	2.09314	2.01632	MTUS1	up	GO MF
RNA polymerase II regulatory region DNA binding (GO:0001012)	1/201	0.390757	1	2.03066	1.90815	PURB	up	GO MF
transcription corepressor activity (GO:0003714)	1/203	0.393769	1	2.01066	1.87391	CTBP2	up	GO MF
ATPase activity (GO:0016887)	1/203	0.393769	1	2.01066	1.87391	ABCA7	up	GO MF
regulatory region DNA binding (GO:0000975)	1/224	0.424527	1	1.82216	1.56119	TAF1	up	GO MF
protein homodimerization activity (GO:0042803)	2/664	0.487302	1	1.22941	0.883786	CTBP2;RPL7	up	GO MF
kinase activity (GO:0016301)	1/280	0.499267	1	1.45773	1.01256	TAF1	up	GO MF
ubiquitin protein ligase binding (GO:0031625)	1/284	0.504226	1	1.43719	0.984092	UBE2NL	up	GO MF
transcription regulatory region sequence-specific DNA binding (GO:0000976)	1/292	0.513999	1	1.39782	0.930296	PURB	up	GO MF
ubiquitin-like protein ligase binding (GO:0044389)	1/297	0.520012	1	1.37429	0.898652	UBE2NL	up	GO MF
endopeptidase activity (GO:0004175)	1/354	0.583607	1	1.153	0.620923	ADAM15	up	GO MF
protein serine/threonine kinase activity (GO:0004674)	1/368	0.597918	1	1.10914	0.570432	TAF1	up	GO MF
nucleoside-triphosphatase activity (GO:0017111)	1/424	0.650497	1	0.962649	0.413957	ABCA7	up	GO MF
metal ion binding (GO:0046872)	1/442	0.66592	1	0.923446	0.375461	DIS3L2	up	GO MF
protein kinase activity (GO:0004672)	1/513	0.720512	1	0.79564	0.260805	TAF1	up	GO MF
insulin-like growth factor II binding (GO:0031995)	2020-01-07	0.00384417	1	259.74	1444.47	IGFBP2	down	GO MF
superoxide-generating NADPH oxidase activator activity (GO:0016176)	2020-01-09	0.00494004	1	202.02	1072.8	NOXA1	down	GO MF
ubiquitin-ubiquitin ligase activity (GO:0034450)	2020-01-13	0.0071285	1	139.86	691.42	PRPF19	down	GO MF
insulin-like growth factor I binding (GO:0031994)	2020-01-13	0.0071285	1	139.86	691.42	IGFBP2	down	GO MF
insulin-like growth factor binding (GO:0005520)	2020-01-14	0.00767493	1	129.87	632.441	IGFBP2	down	GO MF
protein serine/threonine kinase activator activity (GO:0043539)	2020-01-31	0.0169225	1	58.651	239.244	CDK5R2	down	GO MF
Rac GTPase binding (GO:0048365)	1/43	0.023403	1	42.2833	158.769	NOXA1	down	GO MF
calcium-dependent phospholipid binding (GO:0005544)	1/47	0.0255545	1	38.6847	141.855	SYT5	down	GO MF
SH3 domain binding (GO:0017124)	1/55	0.0298446	1	33.0579	116.091	NOXA1	down	GO MF
Rho GTPase binding (GO:0017048)	1/72	0.0389042	1	25.2525	81.9862	NOXA1	down	GO MF
syntaxin binding (GO:0019905)	1/77	0.0415541	1	23.6128	75.1065	SYT5	down	GO MF
ubiquitin-like protein ligase activity (GO:0061659)	1/186	0.0976963	1	9.77517	22.736	PRPF19	down	GO MF
ubiquitin protein ligase activity (GO:0061630)	1/192	0.100698	1	9.4697	21.7389	PRPF19	down	GO MF
calcium ion binding (GO:0005509)	1/284	0.145603	1	6.40205	12.3359	SYT5	down	GO MF
ubiquitin-protein transferase activity (GO:0004842)	1/417	0.206921	1	4.36015	6.86905	PRPF19	down	GO MF
metal ion binding (GO:0046872)	1/442	0.21799	1	4.11353	6.26617	SYT5	down	GO MF
DNA binding (GO:0003677)	1/893	0.395032	1	2.03604	1.89105	HIST2H2BE	down	GO MF
Lysosome	3/123	0.00340274	1	9.9552	56.5771	GGA1;AP3M1;SGSH	up	KEGG
Glycosaminoglycan degradation	2020-01-19	0.0455575	1	21.4823	66.354	SGSH	up	KEGG
RNA transport	2/165	0.0618251	1	4.94743	13.7709	PABPC3;THOC3	up	KEGG
Transcriptional misregulation in cancer	2/186	0.0761437	1	4.38885	11.3019	AFF1;MLF1	up	KEGG
Porphyrin and chlorophyll metabolism	1/42	0.0979919	1	9.71817	22.5741	COX15	up	KEGG
Fatty acid degradation	1/44	0.102416	1	9.27644	21.1384	CPT2	up	KEGG
Vasopressin-regulated water reabsorption	1/44	0.102416	1	9.27644	21.1384	ARHGDIA	up	KEGG
ABC transporters	1/45	0.10462	1	9.07029	20.4755	ABCA7	up	KEGG
Basal transcription factors	1/45	0.10462	1	9.07029	20.4755	TAF1	up	KEGG
Cysteine and methionine metabolism	1/47	0.109012	1	8.68432	19.2471	AMD1	up	KEGG
Thermogenesis	2/231	0.109826	1	3.53388	7.80583	CPT2;COX15	up	KEGG
Notch signaling pathway	1/48	0.1112	1	8.5034	18.6771	CTBP2	up	KEGG
Arginine and proline metabolism	1/49	0.113382	1	8.32986	18.134	AMD1	up	KEGG
Mineral absorption	1/51	0.117732	1	8.0032	17.1216	SLC31A1	up	KEGG
Glycerolipid metabolism	1/61	0.13917	1	6.6912	13.1954	AGPAT5	up	KEGG
PPAR signaling pathway	1/74	0.166277	1	5.51572	9.89574	CPT2	up	KEGG
Chronic myeloid leukemia	1/76	0.170373	1	5.37057	9.50465	CTBP2	up	KEGG
RNA degradation	1/79	0.176479	1	5.16662	8.96178	PABPC3	up	KEGG
Taste transduction	1/83	0.184552	1	4.91763	8.30992	SCN9A	up	KEGG
mRNA surveillance pathway	1/91	0.200467	1	4.48531	7.20837	PABPC3	up	KEGG
Small cell lung cancer	1/93	0.204398	1	4.38885	6.96812	CKS1B	up	KEGG
Glycerophospholipid metabolism	1/97	0.212203	1	4.20787	6.52309	AGPAT5	up	KEGG
Thyroid hormone signaling pathway	1/116	0.248264	1	3.51865	4.9024	MED13	up	KEGG
Neurotrophin signaling pathway	1/119	0.253808	1	3.42994	4.70306	ARHGDIA	up	KEGG
Oxidative phosphorylation	1/133	0.279156	1	3.0689	3.91587	COX15	up	KEGG
Spliceosome	1/134	0.280933	1	3.04599	3.86731	THOC3	up	KEGG
Ubiquitin mediated proteolysis	1/137	0.286241	1	2.97929	3.72686	UBE2NL	up	KEGG
Phospholipase D signaling pathway	1/148	0.305377	1	2.75786	3.27139	AGPAT5	up	KEGG
Ribosome	1/153	0.313909	1	2.66773	3.09098	RPL7	up	KEGG
Wnt signaling pathway	1/158	0.322337	1	2.58331	2.92472	CTBP2	up	KEGG
Pathways in cancer	2/530	0.374177	1	1.54024	1.51409	CTBP2;CKS1B	up	KEGG
Systemic lupus erythematosus	1/133	0.0707825	1	13.6705	36.2016	HIST2H2BE	down	KEGG
Spliceosome	1/134	0.071297	1	13.5685	35.8331	PRPF19	down	KEGG
Ubiquitin mediated proteolysis	1/137	0.0728389	1	13.2714	34.7645	PRPF19	down	KEGG
Alcoholism	1/180	0.0946855	1	10.101	23.81	HIST2H2BE	down	KEGG
Viral carcinogenesis	1/201	0.105184	1	9.04568	20.3713	HIST2H2BE	down	KEGG
Endocytosis	1/244	0.126336	1	7.45156	15.4159	EPN1	down	KEGG
Fatty acid, triacylglycerol, and ketone body metabolism Homo sapiens R-HSA-535734	3/217	0.0160912	1	5.64281	23.3019	AGPAT5;MED13;CPT2	up	Reactome
Axonal growth inhibition (RHOA activation) Homo sapiens R-HSA-193634	2020-01-08	0.019436	1	51.0204	201.053	ARHGDIA	up	Reactome
p75NTR regulates axonogenesis Homo sapiens R-HSA-193697	2020-01-09	0.0218393	1	45.3515	173.426	ARHGDIA	up	Reactome
Import of palmitoyl-CoA into the mitochondrial matrix Homo sapiens R-HSA-200425	2020-01-11	0.0266287	1	37.1058	134.537	CPT2	up	Reactome
Heme biosynthesis Homo sapiens R-HSA-189451	2020-01-11	0.0266287	1	37.1058	134.537	COX15	up	Reactome
PPARA activates gene expression Homo sapiens R-HSA-1989781	2/113	0.0313146	1	7.22413	25.022	MED13;CPT2	up	Reactome
Regulation of lipid metabolism by Peroxisome proliferator-activated receptor alpha (PPARalpha) Homo sapiens R-HSA-400206	2/116	0.0328549	1	7.0373	24.037	MED13;CPT2	up	Reactome
Repression of WNT target genes Homo sapiens R-HSA-4641265	2020-01-14	0.0337697	1	29.1545	98.7811	CTBP2	up	Reactome
RNA Polymerase II Transcription Homo sapiens R-HSA-73857	2/124	0.0371047	1	6.58328	21.6854	THOC3;TAF1	up	Reactome
ABC transporters in lipid homeostasis Homo sapiens R-HSA-1369062	2020-01-17	0.0408594	1	24.0096	76.7736	ABCA7	up	Reactome
Formation of Senescence-Associated Heterochromatin Foci (SAHF) Homo sapiens R-HSA-2559584	2020-01-17	0.0408594	1	24.0096	76.7736	CABIN1	up	Reactome
Metabolism of porphyrins Homo sapiens R-HSA-189445	2020-01-17	0.0408594	1	24.0096	76.7736	COX15	up	Reactome
Regulation of TP53 Activity through Methylation Homo sapiens R-HSA-6804760	2020-01-19	0.0455575	1	21.4823	66.354	SETD8	up	Reactome
HS-GAG degradation Homo sapiens R-HSA-2024096	2020-01-21	0.0502331	1	19.4363	58.1357	SGSH	up	Reactome
SALM protein interactions at the synapse Homo sapiens R-HSA-8849932	2020-01-22	0.0525625	1	18.5529	54.6522	PTPRD	up	Reactome
Regulation of TP53 Activity Homo sapiens R-HSA-5633007	2/151	0.052868	1	5.40614	15.8938	SETD8;TAF1	up	Reactome
Metal ion SLC transporters Homo sapiens R-HSA-425410	2020-01-25	0.059517	1	16.3265	46.0652	SLC31A1	up	Reactome
Synthesis of PA Homo sapiens R-HSA-1483166	2020-01-28	0.0664216	1	14.5773	39.5296	AGPAT5	up	Reactome
Interaction between L1 and Ankyrins Homo sapiens R-HSA-445095	2020-01-29	0.0687121	1	14.0746	37.6894	SCN9A	up	Reactome
Metabolism of lipids and lipoproteins Homo sapiens R-HSA-556833	4/659	0.0773267	1	2.47747	6.34162	AGPAT5;MED13;CPT2;SCAP	up	Reactome
Signaling by WNT in cancer Homo sapiens R-HSA-4791275	1/34	0.0800821	1	12.0048	30.3086	CTBP2	up	Reactome
G1 Phase Homo sapiens R-HSA-69236	1/38	0.0890801	1	10.7411	25.9744	CKS1B	up	Reactome
Cyclin D associated events in G1 Homo sapiens R-HSA-69231	1/38	0.0890801	1	10.7411	25.9744	CKS1B	up	Reactome
Metabolism Homo sapiens R-HSA-1430728	1908-08-01	0.0907757	1	1.71138	4.10621	AGPAT5;MED13;CPT2;COX15;AMD1;SCAP;RPL7;SGSH	up	Reactome
Association of TriC/CCT with target proteins during biosynthesis Homo sapiens R-HSA-390471	1/39	0.0913161	1	10.4657	25.049	AP3M1	up	Reactome
PKMTs methylate histone lysines Homo sapiens R-HSA-3214841	1/40	0.0935467	1	10.2041	24.1765	SETD8	up	Reactome
Condensation of Prophase Chromosomes Homo sapiens R-HSA-2299718	1/41	0.095772	1	9.9552	23.3528	SETD8	up	Reactome
Phase 0 - rapid depolarisation Homo sapiens R-HSA-5576892	1/44	0.102416	1	9.27644	21.1384	SCN9A	up	Reactome
RNA Polymerase II HIV Promoter Escape Homo sapiens R-HSA-167162	1/44	0.102416	1	9.27644	21.1384	TAF1	up	Reactome
RNA Polymerase II Promoter Escape Homo sapiens R-HSA-73776	1/44	0.102416	1	9.27644	21.1384	TAF1	up	Reactome
RNA Polymerase II Transcription Initiation And Promoter Clearance Homo sapiens R-HSA-76042	1/44	0.102416	1	9.27644	21.1384	TAF1	up	Reactome
RNA Polymerase II Transcription Initiation Homo sapiens R-HSA-75953	1/44	0.102416	1	9.27644	21.1384	TAF1	up	Reactome
RNA Polymerase II Transcription Pre-Initiation And Promoter Opening Homo sapiens R-HSA-73779	1/44	0.102416	1	9.27644	21.1384	TAF1	up	Reactome
HIV Transcription Initiation Homo sapiens R-HSA-167161	1/44	0.102416	1	9.27644	21.1384	TAF1	up	Reactome
ABC-family proteins mediated transport Homo sapiens R-HSA-382556	1/45	0.10462	1	9.07029	20.4755	ABCA7	up	Reactome
mRNA 3'-end processing Homo sapiens R-HSA-72187	1/51	0.117732	1	8.0032	17.1216	THOC3	up	Reactome
Post-Elongation Processing of Intron-Containing pre-mRNA Homo sapiens R-HSA-112296	1/51	0.117732	1	8.0032	17.1216	THOC3	up	Reactome
Heparan sulfate/heparin (HS-GAG) metabolism Homo sapiens R-HSA-1638091	1/54	0.124218	1	7.55858	15.7651	SGSH	up	Reactome
Regulation of cholesterol biosynthesis by SREBP (SREBF) Homo sapiens R-HSA-1655829	1/55	0.126369	1	7.42115	15.351	SCAP	up	Reactome
SCF(Skp2)-mediated degradation of p27/p21 Homo sapiens R-HSA-187577	1/59	0.134924	1	6.91802	13.8571	CKS1B	up	Reactome
DNA Damage/Telomere Stress Induced Senescence Homo sapiens R-HSA-2559586	1/59	0.134924	1	6.91802	13.8571	CABIN1	up	Reactome
Cleavage of Growing Transcript in the Termination Region Homo sapiens R-HSA-109688	1/60	0.137049	1	6.80272	13.5198	THOC3	up	Reactome
RNA Polymerase II Transcription Termination Homo sapiens R-HSA-73856	1/60	0.137049	1	6.80272	13.5198	THOC3	up	Reactome
Post-Elongation Processing of the Transcript Homo sapiens R-HSA-76044	1/60	0.137049	1	6.80272	13.5198	THOC3	up	Reactome
RNA Polymerase II Pre-transcription Events Homo sapiens R-HSA-674695	1/64	0.145501	1	6.37755	12.2932	TAF1	up	Reactome
Triglyceride Biosynthesis Homo sapiens R-HSA-75109	1/66	0.149697	1	6.18429	11.7449	AGPAT5	up	Reactome
Transcription of the HIV genome Homo sapiens R-HSA-167172	1/67	0.151787	1	6.09199	11.4851	TAF1	up	Reactome
Cyclin E associated events during G1/S transition Homo sapiens R-HSA-69202	1/68	0.153872	1	6.0024	11.2343	CKS1B	up	Reactome
Transport of Mature mRNA derived from an Intron-Containing Transcript Homo sapiens R-HSA-159236	1/68	0.153872	1	6.0024	11.2343	THOC3	up	Reactome
Amyloid fiber formation Homo sapiens R-HSA-977225	1/68	0.153872	1	6.0024	11.2343	GGA1	up	Reactome
Cyclin A:Cdk2-associated events at S phase entry Homo sapiens R-HSA-69656	1/69	0.155952	1	5.91541	10.9921	CKS1B	up	Reactome
Transport of Mature Transcript to Cytoplasm Homo sapiens R-HSA-72202	1/74	0.166277	1	5.51572	9.89574	THOC3	up	Reactome
RNA polymerase II transcribes snRNA genes Homo sapiens R-HSA-6807505	1/77	0.172413	1	5.30082	9.31811	ZC3H8	up	Reactome
Transcriptional regulation of white adipocyte differentiation Homo sapiens R-HSA-381340	1/79	0.176479	1	5.16662	8.96178	MED13	up	Reactome
Degradation of beta-catenin by the destruction complex Homo sapiens R-HSA-195253	1/82	0.182541	1	4.9776	8.4658	CTBP2	up	Reactome
p75 NTR receptor-mediated signalling Homo sapiens R-HSA-193704	1/83	0.184552	1	4.91763	8.30992	ARHGDIA	up	Reactome
Metabolism of polyamines Homo sapiens R-HSA-351202	1/84	0.186559	1	4.85909	8.15846	AMD1	up	Reactome
Viral mRNA Translation Homo sapiens R-HSA-192823	1/84	0.186559	1	4.85909	8.15846	RPL7	up	Reactome
Peptide chain elongation Homo sapiens R-HSA-156902	1/84	0.186559	1	4.85909	8.15846	RPL7	up	Reactome
Selenocysteine synthesis Homo sapiens R-HSA-2408557	1/87	0.192548	1	4.69153	7.72887	RPL7	up	Reactome
Eukaryotic Translation Termination Homo sapiens R-HSA-72764	1/87	0.192548	1	4.69153	7.72887	RPL7	up	Reactome
Regulation of TP53 Activity through Phosphorylation Homo sapiens R-HSA-6804756	1/89	0.196517	1	4.5861	7.46162	TAF1	up	Reactome
Eukaryotic Translation Elongation Homo sapiens R-HSA-156842	1/89	0.196517	1	4.5861	7.46162	RPL7	up	Reactome
Nonsense Mediated Decay (NMD) independent of the Exon Junction Complex (EJC) Homo sapiens R-HSA-975956	1/89	0.196517	1	4.5861	7.46162	RPL7	up	Reactome
Metabolism of amino acids and derivatives Homo sapiens R-HSA-71291	2/335	0.198037	1	2.4368	3.9459	AMD1;RPL7	up	Reactome
Gene Expression Homo sapiens R-HSA-74160	6/1631	0.207119	1	1.50152	2.36408	MED13;SETD8;ZC3H8;THOC3;RPL7;TAF1	up	Reactome
Chaperonin-mediated protein folding Homo sapiens R-HSA-390466	1/95	0.20831	1	4.29646	6.73997	AP3M1	up	Reactome
Transcriptional Regulation by TP53 Homo sapiens R-HSA-3700989	2/348	0.209669	1	2.34577	3.66461	SETD8;TAF1	up	Reactome
Infectious disease Homo sapiens R-HSA-5663205	2/348	0.209669	1	2.34577	3.66461	RPL7;TAF1	up	Reactome
Formation of a pool of free 40S subunits Homo sapiens R-HSA-72689	1/96	0.210259	1	4.2517	6.63017	RPL7	up	Reactome
L1CAM interactions Homo sapiens R-HSA-373760	1/96	0.210259	1	4.2517	6.63017	SCN9A	up	Reactome
Transport of glucose and other sugars, bile salts and organic acids, metal ions and amine compounds Homo sapiens R-HSA-425366	1/101	0.219933	1	4.04122	6.12016	SLC31A1	up	Reactome
Protein folding Homo sapiens R-HSA-391251	1/101	0.219933	1	4.04122	6.12016	AP3M1	up	Reactome
Glycerophospholipid biosynthesis Homo sapiens R-HSA-1483206	1/102	0.221854	1	4.0016	6.02536	AGPAT5	up	Reactome
Degradation of the extracellular matrix Homo sapiens R-HSA-1474228	1/106	0.229491	1	3.8506	5.66766	ADAM15	up	Reactome
Nonsense-Mediated Decay (NMD) Homo sapiens R-HSA-927802	1/106	0.229491	1	3.8506	5.66766	RPL7	up	Reactome
Nonsense Mediated Decay (NMD) enhanced by the Exon Junction Complex (EJC) Homo sapiens R-HSA-975957	1/106	0.229491	1	3.8506	5.66766	RPL7	up	Reactome
L13a-mediated translational silencing of Ceruloplasmin expression Homo sapiens R-HSA-156827	1/106	0.229491	1	3.8506	5.66766	RPL7	up	Reactome
3' -UTR-mediated translational regulation Homo sapiens R-HSA-157279	1/106	0.229491	1	3.8506	5.66766	RPL7	up	Reactome
Mitotic Prophase Homo sapiens R-HSA-68875	1/107	0.231389	1	3.81461	5.58328	SETD8	up	Reactome
SRP-dependent cotranslational protein targeting to membrane Homo sapiens R-HSA-1799339	1/107	0.231389	1	3.81461	5.58328	RPL7	up	Reactome
GTP hydrolysis and joining of the 60S ribosomal subunit Homo sapiens R-HSA-72706	1/107	0.231389	1	3.81461	5.58328	RPL7	up	Reactome
Selenoamino acid metabolism Homo sapiens R-HSA-2408522	1/111	0.238934	1	3.67715	5.26408	RPL7	up	Reactome
G1/S Transition Homo sapiens R-HSA-69206	1/112	0.240809	1	3.64431	5.18859	CKS1B	up	Reactome
Cap-dependent Translation Initiation Homo sapiens R-HSA-72737	1/114	0.244546	1	3.58038	5.04244	RPL7	up	Reactome
Eukaryotic Translation Initiation Homo sapiens R-HSA-72613	1/114	0.244546	1	3.58038	5.04244	RPL7	up	Reactome
Glycosaminoglycan metabolism Homo sapiens R-HSA-1630316	1/121	0.257482	1	3.37325	4.57684	SGSH	up	Reactome
Rho GTPase cycle Homo sapiens R-HSA-194840	1/122	0.259312	1	3.3456	4.51563	ARHGDIA	up	Reactome
Disease Homo sapiens R-HSA-1643685	3/725	0.261793	1	1.68895	2.26354	CTBP2;RPL7;TAF1	up	Reactome
S Phase Homo sapiens R-HSA-69242	1/124	0.26296	1	3.29164	4.39682	CKS1B	up	Reactome
Late Phase of HIV Life Cycle Homo sapiens R-HSA-162599	1/128	0.270201	1	3.18878	4.17279	TAF1	up	Reactome
Influenza Viral RNA Transcription and Replication Homo sapiens R-HSA-168273	1/128	0.270201	1	3.18878	4.17279	RPL7	up	Reactome
Cardiac conduction Homo sapiens R-HSA-5576891	1/135	0.282707	1	3.02343	3.81963	SCN9A	up	Reactome
Mitotic G1-G1/S phases Homo sapiens R-HSA-453279	1/136	0.284476	1	3.0012	3.77282	CKS1B	up	Reactome
Influenza Life Cycle Homo sapiens R-HSA-168255	1/136	0.284476	1	3.0012	3.77282	RPL7	up	Reactome
HIV Life Cycle Homo sapiens R-HSA-162587	1/141	0.293259	1	2.89477	3.55102	TAF1	up	Reactome
Influenza Infection Homo sapiens R-HSA-168254	1/147	0.303659	1	2.77662	3.30932	RPL7	up	Reactome
Translation Homo sapiens R-HSA-72766	1/151	0.310509	1	2.70307	3.16136	RPL7	up	Reactome
Cell Cycle, Mitotic Homo sapiens R-HSA-69278	2/462	0.313232	1	1.76694	2.05108	SETD8;CKS1B	up	Reactome
Generic Transcription Pathway Homo sapiens R-HSA-212436	3/812	0.320337	1	1.50799	1.71667	MED13;SETD8;TAF1	up	Reactome
Phospholipid metabolism Homo sapiens R-HSA-1483257	1/161	0.327345	1	2.53518	2.83113	AGPAT5	up	Reactome
Cellular Senescence Homo sapiens R-HSA-2559583	1/161	0.327345	1	2.53518	2.83113	CABIN1	up	Reactome
Major pathway of rRNA processing in the nucleolus Homo sapiens R-HSA-6791226	1/166	0.335612	1	2.45881	2.68453	RPL7	up	Reactome
rRNA processing Homo sapiens R-HSA-72312	1/180	0.358233	1	2.26757	2.32782	RPL7	up	Reactome
Processing of Capped Intron-Containing Pre-mRNA Homo sapiens R-HSA-72203	1/193	0.378562	1	2.11484	2.0543	THOC3	up	Reactome
Muscle contraction Homo sapiens R-HSA-397014	1/196	0.383163	1	2.08247	1.9977	SCN9A	up	Reactome
Cell Cycle Homo sapiens R-HSA-1640170	2/566	0.405639	1	1.44227	1.30135	SETD8;CKS1B	up	Reactome
HIV Infection Homo sapiens R-HSA-162906	1/222	0.421665	1	1.83857	1.58769	TAF1	up	Reactome
Chromatin organization Homo sapiens R-HSA-4839726	1/226	0.427375	1	1.80603	1.5353	SETD8	up	Reactome
Chromatin modifying enzymes Homo sapiens R-HSA-3247509	1/226	0.427375	1	1.80603	1.5353	SETD8	up	Reactome
Transmembrane transport of small molecules Homo sapiens R-HSA-382551	2/594	0.42961	1	1.37429	1.1611	SLC31A1;ABCA7	up	Reactome
SLC-mediated transmembrane transport Homo sapiens R-HSA-425407	1/268	0.484098	1	1.523	1.10489	SLC31A1	up	Reactome
M Phase Homo sapiens R-HSA-68886	1/268	0.484098	1	1.523	1.10489	SETD8	up	Reactome
Metabolism of proteins Homo sapiens R-HSA-392499	3/1074	0.49392	1	1.14012	0.804219	GGA1;AP3M1;RPL7	up	Reactome
Metabolism of carbohydrates Homo sapiens R-HSA-71387	1/282	0.501752	1	1.44739	0.998189	SGSH	up	Reactome
Extracellular matrix organization Homo sapiens R-HSA-1474244	1/283	0.502991	1	1.44227	0.991107	ADAM15	up	Reactome
Diseases of signal transduction Homo sapiens R-HSA-5663202	1/288	0.509136	1	1.41723	0.956689	CTBP2	up	Reactome
Signaling by Wnt Homo sapiens R-HSA-195721	1/295	0.517615	1	1.3836	0.911135	CTBP2	up	Reactome
Neuronal System Homo sapiens R-HSA-112316	1/301	0.524769	1	1.35602	0.874361	PTPRD	up	Reactome
Developmental Biology Homo sapiens R-HSA-1266738	2/786	0.579031	1	1.03858	0.567481	MED13;SCN9A	up	Reactome
Signaling by Rho GTPases Homo sapiens R-HSA-194315	1/367	0.596912	1	1.11216	0.573859	ARHGDIA	up	Reactome
Cellular responses to stress Homo sapiens R-HSA-2262752	1/367	0.596912	1	1.11216	0.573859	CABIN1	up	Reactome
Signalling by NGF Homo sapiens R-HSA-166520	1/450	0.672558	1	0.907029	0.359788	ARHGDIA	up	Reactome
Axon guidance Homo sapiens R-HSA-422475	1/515	0.721916	1	0.79255	0.258249	SCN9A	up	Reactome
Signal Transduction Homo sapiens R-HSA-162582	2465-02-01	0.987543	1	0.331167	0.00415134	CTBP2;ARHGDIA	up	Reactome
RHO GTPases Activate NADPH Oxidases Homo sapiens R-HSA-5668599	2020-01-13	0.0071285	1	139.86	691.42	NOXA1	down	Reactome
RHO GTPase Effectors Homo sapiens R-HSA-195258	2/255	0.00825513	1	14.2602	68.4053	NOXA1;HIST2H2BE	down	Reactome
DNA Repair Homo sapiens R-HSA-73894	2/285	0.0102236	1	12.7592	58.476	PRPF19;HIST2H2BE	down	Reactome
Regulation of Insulin-like Growth Factor (IGF) transport and uptake by Insulin-like Growth Factor Binding Proteins (IGFBPs) Homo sapiens R-HSA-381426	2020-01-21	0.0114923	1	86.5801	386.673	IGFBP2	down	Reactome
EGFR downregulation Homo sapiens R-HSA-182971	2020-01-27	0.0147537	1	67.3401	283.923	EPN1	down	Reactome
RNA Polymerase I Promoter Opening Homo sapiens R-HSA-73728	2020-01-30	0.0163807	1	60.6061	249.191	HIST2H2BE	down	Reactome
Signaling by Rho GTPases Homo sapiens R-HSA-194315	2/367	0.0165542	1	9.90835	40.6353	NOXA1;HIST2H2BE	down	Reactome
Packaging Of Telomere Ends Homo sapiens R-HSA-171306	2020-01-31	0.0169225	1	58.651	239.244	HIST2H2BE	down	Reactome
DNA methylation Homo sapiens R-HSA-5334118	1/32	0.0174641	1	56.8182	229.978	HIST2H2BE	down	Reactome
Cargo concentration in the ER Homo sapiens R-HSA-5694530	1/33	0.0180053	1	55.0964	221.327	CNIH2	down	Reactome
Metabolism of proteins Homo sapiens R-HSA-392499	3/1074	0.0184179	1	5.07872	20.2866	IGFBP2;CNIH2;HIST2H2BE	down	Reactome
Activated PKN1 stimulates transcription of AR (androgen receptor) regulated genes KLK2 and KLK3 Homo sapiens R-HSA-5625886	1/34	0.0185463	1	53.4759	213.234	HIST2H2BE	down	Reactome
SIRT1 negatively regulates rRNA Expression Homo sapiens R-HSA-427359	1/35	0.019087	1	51.9481	205.649	HIST2H2BE	down	Reactome
PRC2 methylates histones and DNA Homo sapiens R-HSA-212300	1/40	0.0217865	1	45.4545	173.93	HIST2H2BE	down	Reactome
Condensation of Prophase Chromosomes Homo sapiens R-HSA-2299718	1/41	0.0223256	1	44.3459	168.604	HIST2H2BE	down	Reactome
ERCC6 (CSB) and EHMT2 (G9a) positively regulate rRNA expression Homo sapiens R-HSA-427389	1/43	0.023403	1	42.2833	158.769	HIST2H2BE	down	Reactome
Nonhomologous End-Joining (NHEJ) Homo sapiens R-HSA-5693571	1/52	0.0282379	1	34.965	124.723	HIST2H2BE	down	Reactome
Deposition of new CENPA-containing nucleosomes at the centromere Homo sapiens R-HSA-606279	1/52	0.0282379	1	34.965	124.723	HIST2H2BE	down	Reactome
Nucleosome assembly Homo sapiens R-HSA-774815	1/52	0.0282379	1	34.965	124.723	HIST2H2BE	down	Reactome
Formation of TC-NER Pre-Incision Complex Homo sapiens R-HSA-6781823	1/53	0.0287737	1	34.3053	121.725	PRPF19	down	Reactome
Meiotic recombination Homo sapiens R-HSA-912446	1/54	0.0293093	1	33.67	118.85	HIST2H2BE	down	Reactome
Meiotic synapsis Homo sapiens R-HSA-1221632	1/57	0.0309145	1	31.8979	110.894	HIST2H2BE	down	Reactome
RNA Polymerase I Chain Elongation Homo sapiens R-HSA-73777	1/57	0.0309145	1	31.8979	110.894	HIST2H2BE	down	Reactome
Recruitment and ATM-mediated phosphorylation of repair and signaling proteins at DNA double strand breaks Homo sapiens R-HSA-5693565	1/58	0.031449	1	31.348	108.445	HIST2H2BE	down	Reactome
Formation of the beta-catenin:TCF transactivating complex Homo sapiens R-HSA-201722	1/58	0.031449	1	31.348	108.445	HIST2H2BE	down	Reactome
B-WICH complex positively regulates rRNA expression Homo sapiens R-HSA-5250924	1/58	0.031449	1	31.348	108.445	HIST2H2BE	down	Reactome
DNA Double Strand Break Response Homo sapiens R-HSA-5693606	1/59	0.0319833	1	30.8166	106.088	HIST2H2BE	down	Reactome
DNA Damage/Telomere Stress Induced Senescence Homo sapiens R-HSA-2559586	1/59	0.0319833	1	30.8166	106.088	HIST2H2BE	down	Reactome
Telomere Maintenance Homo sapiens R-HSA-157579	1/59	0.0319833	1	30.8166	106.088	HIST2H2BE	down	Reactome
RHO GTPases activate PKNs Homo sapiens R-HSA-5625740	1/60	0.0325172	1	30.303	103.818	HIST2H2BE	down	Reactome
HDACs deacetylate histones Homo sapiens R-HSA-3214815	1/60	0.0325172	1	30.303	103.818	HIST2H2BE	down	Reactome
Gap-filling DNA repair synthesis and ligation in TC-NER Homo sapiens R-HSA-6782210	1/62	0.0335844	1	29.3255	99.5218	PRPF19	down	Reactome
Dual incision in TC-NER Homo sapiens R-HSA-6782135	1/63	0.0341176	1	28.86	97.4875	PRPF19	down	Reactome
COPII (Coat Protein 2) Mediated Vesicle Transport Homo sapiens R-HSA-204005	1/68	0.0367795	1	26.738	88.3106	CNIH2	down	Reactome
Amyloid fiber formation Homo sapiens R-HSA-977225	1/68	0.0367795	1	26.738	88.3106	HIST2H2BE	down	Reactome
Transcriptional regulation by small RNAs Homo sapiens R-HSA-5578749	1/72	0.0389042	1	25.2525	81.9862	HIST2H2BE	down	Reactome
Positive epigenetic regulation of rRNA expression Homo sapiens R-HSA-5250913	1/73	0.0394347	1	24.9066	80.5258	HIST2H2BE	down	Reactome
NoRC negatively regulates rRNA expression Homo sapiens R-HSA-427413	1/73	0.0394347	1	24.9066	80.5258	HIST2H2BE	down	Reactome
Transcription-Coupled Nucleotide Excision Repair (TC-NER) Homo sapiens R-HSA-6781827	1/76	0.0410246	1	23.9234	76.4015	PRPF19	down	Reactome
Negative epigenetic regulation of rRNA expression Homo sapiens R-HSA-5250941	1/76	0.0410246	1	23.9234	76.4015	HIST2H2BE	down	Reactome
RNA Polymerase I Promoter Clearance Homo sapiens R-HSA-73854	1/76	0.0410246	1	23.9234	76.4015	HIST2H2BE	down	Reactome
Senescence-Associated Secretory Phenotype (SASP) Homo sapiens R-HSA-2559582	1/77	0.0415541	1	23.6128	75.1065	HIST2H2BE	down	Reactome
G2/M DNA damage checkpoint Homo sapiens R-HSA-69473	1/78	0.0420833	1	23.31	73.8486	HIST2H2BE	down	Reactome
RNA Polymerase I Transcription Homo sapiens R-HSA-73864	1/79	0.0426122	1	23.015	72.6264	HIST2H2BE	down	Reactome
Regulation of insulin secretion Homo sapiens R-HSA-422356	1/80	0.0431408	1	22.7273	71.4383	SYT5	down	Reactome
Processing of DNA double-strand break ends Homo sapiens R-HSA-5693607	1/81	0.0436692	1	22.4467	70.2831	HIST2H2BE	down	Reactome
Meiosis Homo sapiens R-HSA-1500620	1/85	0.0457801	1	21.3904	65.9659	HIST2H2BE	down	Reactome
Chromosome Maintenance Homo sapiens R-HSA-73886	1/86	0.0463072	1	21.1416	64.9568	HIST2H2BE	down	Reactome
Activation of anterior HOX genes in hindbrain development during early embryogenesis Homo sapiens R-HSA-5617472	1/89	0.0478867	1	20.429	62.0821	HIST2H2BE	down	Reactome
Activation of HOX genes during differentiation Homo sapiens R-HSA-5619507	1/89	0.0478867	1	20.429	62.0821	HIST2H2BE	down	Reactome
Oxidative Stress Induced Senescence Homo sapiens R-HSA-2559580	1/91	0.0489385	1	19.98	60.2835	HIST2H2BE	down	Reactome
Gene Silencing by RNA Homo sapiens R-HSA-211000	1/101	0.0541814	1	18.0018	52.4828	HIST2H2BE	down	Reactome
HATs acetylate histones Homo sapiens R-HSA-3214847	1/107	0.0573145	1	16.9924	48.5846	HIST2H2BE	down	Reactome
Mitotic Prophase Homo sapiens R-HSA-68875	1/107	0.0573145	1	16.9924	48.5846	HIST2H2BE	down	Reactome
Nucleotide Excision Repair Homo sapiens R-HSA-5696398	1/108	0.0578357	1	16.835	47.9823	PRPF19	down	Reactome
Integration of energy metabolism Homo sapiens R-HSA-163685	1/110	0.0588775	1	16.5289	46.8148	SYT5	down	Reactome
HDR through Homologous Recombination (HR) or Single Strand Annealing (SSA) Homo sapiens R-HSA-5693567	1/112	0.0599182	1	16.2338	45.6944	HIST2H2BE	down	Reactome
Epigenetic regulation of gene expression Homo sapiens R-HSA-212165	1/115	0.0614772	1	15.8103	44.0963	HIST2H2BE	down	Reactome
RNA Polymerase I, RNA Polymerase III, and Mitochondrial Transcription Homo sapiens R-HSA-504046	1/116	0.0619964	1	15.674	43.5843	HIST2H2BE	down	Reactome
Homology Directed Repair Homo sapiens R-HSA-5693538	1/118	0.063034	1	15.4083	42.5899	HIST2H2BE	down	Reactome
ER to Golgi Anterograde Transport Homo sapiens R-HSA-199977	1/131	0.0697527	1	13.8793	36.9577	CNIH2	down	Reactome
mRNA Splicing - Major Pathway Homo sapiens R-HSA-72163	1/134	0.071297	1	13.5685	35.8331	PRPF19	down	Reactome
mRNA Splicing Homo sapiens R-HSA-72172	1/144	0.0764276	1	12.6263	32.4673	PRPF19	down	Reactome
DNA Double-Strand Break Repair Homo sapiens R-HSA-5693532	1/145	0.0769393	1	12.5392	32.1597	HIST2H2BE	down	Reactome
G2/M Checkpoints Homo sapiens R-HSA-69481	1/150	0.0794937	1	12.1212	30.6919	HIST2H2BE	down	Reactome
Cellular Senescence Homo sapiens R-HSA-2559583	1/161	0.0850907	1	11.2931	27.8265	HIST2H2BE	down	Reactome
Transport to the Golgi and subsequent modification Homo sapiens R-HSA-948021	1/162	0.085598	1	11.2233	27.588	CNIH2	down	Reactome
Cell Cycle Checkpoints Homo sapiens R-HSA-69620	1/182	0.0956901	1	9.99001	23.443	HIST2H2BE	down	Reactome
Processing of Capped Intron-Containing Pre-mRNA Homo sapiens R-HSA-72203	1/193	0.101197	1	9.42063	21.5797	PRPF19	down	Reactome
TCF dependent signaling in response to WNT Homo sapiens R-HSA-201681	1/199	0.104189	1	9.13659	20.6629	HIST2H2BE	down	Reactome
Chromatin organization Homo sapiens R-HSA-4839726	1/226	0.117537	1	8.04505	17.2245	HIST2H2BE	down	Reactome
Chromatin modifying enzymes Homo sapiens R-HSA-3247509	1/226	0.117537	1	8.04505	17.2245	HIST2H2BE	down	Reactome
Asparagine N-linked glycosylation Homo sapiens R-HSA-446203	1/259	0.133606	1	7.02001	14.1303	CNIH2	down	Reactome
M Phase Homo sapiens R-HSA-68886	1/268	0.137943	1	6.78426	13.4391	HIST2H2BE	down	Reactome
Signal Transduction Homo sapiens R-HSA-162582	2465-03-01	0.145029	1	2.2128	4.27252	NOXA1;EPN1;HIST2H2BE	down	Reactome
Signaling by Wnt Homo sapiens R-HSA-195721	1/295	0.150833	1	6.16333	11.6584	HIST2H2BE	down	Reactome
Signaling by EGFR Homo sapiens R-HSA-177929	1/355	0.178853	1	5.12164	8.81533	EPN1	down	Reactome
Cellular responses to stress Homo sapiens R-HSA-2262752	1/367	0.184355	1	4.95417	8.37698	HIST2H2BE	down	Reactome
Membrane Trafficking Homo sapiens R-HSA-199991	1/420	0.208257	1	4.329	6.79213	CNIH2	down	Reactome
Gene Expression Homo sapiens R-HSA-74160	2/1631	0.224534	1	2.22953	3.33031	PRPF19;HIST2H2BE	down	Reactome
Cell Cycle, Mitotic Homo sapiens R-HSA-69278	1/462	0.226744	1	3.93546	5.83996	HIST2H2BE	down	Reactome
Vesicle-mediated transport Homo sapiens R-HSA-5653656	1/492	0.239708	1	3.69549	5.27839	CNIH2	down	Reactome
Post-translational protein modification Homo sapiens R-HSA-597592	1/521	0.252052	1	3.48979	4.80936	CNIH2	down	Reactome
Cell Cycle Homo sapiens R-HSA-1640170	1/566	0.270845	1	3.21234	4.19598	HIST2H2BE	down	Reactome
Developmental Biology Homo sapiens R-HSA-1266738	1/786	0.356695	1	2.31321	2.38463	HIST2H2BE	down	Reactome
Metabolism Homo sapiens R-HSA-1430728	1908-01-01	0.668184	1	0.952925	0.384212	SYT5	down	Reactome
