# Supplementary material for: Integration of single-cell datasets reveals novel transcriptomic signatures of β-cells in human type 2 diabetes
Source: NAR Genom Bioinform. 2020 Nov 20;2(4):lqaa097. doi: 10.1093/nargab/lqaa097 (PMC7679065; doi:10.1093/nargab/lqaa097)
Supplement: lqaa097_Supplemental_Files [file lqaa097_supplemental_files.zip › Supplementary Table 3.xlsx]

## Sheet: Sheet1
Annotated single-cell DEGs overlapping with MAR and EBR according to RRHO.
The table reports the genes found to have overlapping gene expression signatures between the integrated single-cell dataset and MAR (MAR overlapping genes), and between single-cell and EBR (EBR overlapping genes)
MAR overlapping genes					EBR overlapping genes
Ensembl ID	Gene Symbol	Description	Role	Reference	Ensembl ID	Gene Symbol	Description	Role	Reference
ENSG00000001461	NIPAL3	NIPA-like domain containing 3 [Source:HGNC Symbol;Acc:25233]	-		ENSG00000005075	POLR2J	RNA polymerase II subunit J [Source:HGNC Symbol;Acc:HGNC:9197]	-
ENSG00000004799	PDK4	pyruvate dehydrogenase kinase, isozyme 4 [Source:HGNC Symbol;Acc:8812]	Metabolism	https://pubmed.ncbi.nlm.nih.gov/16631612/	ENSG00000008988	RPS20	ribosomal protein S20 [Source:HGNC Symbol;Acc:HGNC:10405]	-
ENSG00000006453	BAIAP2L1 (IRTKS)	BAI1-associated protein 2-like 1 [Source:HGNC Symbol;Acc:21649]	Insulin receptor, insulin resistance	https://www.nature.com/articles/cr201399	ENSG00000010810	FYN	FYN proto-oncogene, Src family tyrosine kinase [Source:HGNC Symbol;Acc:HGNC:4037]	Cytotoxicity	https://www.ncbi.nlm.nih.gov/pubmed/11474576
ENSG00000008294	SPAG9 (JIP4)	sperm associated antigen 9 [Source:HGNC Symbol;Acc:14524]	Activation of p38 MAPK	https://pubmed.ncbi.nlm.nih.gov/15767678/	ENSG00000025770	NCAPH2	non-SMC condensin II complex subunit H2 [Source:HGNC Symbol;Acc:HGNC:25071]	-
ENSG00000013364	MVP	major vault protein [Source:HGNC Symbol;Acc:7531]	Metabolism	https://www.nature.com/articles/s41467-019-09588-x#Sec2	ENSG00000026508	CD44	CD44 molecule (Indian blood group) [Source:HGNC Symbol;Acc:HGNC:1681]	Beta cell identity	https://pubmed.ncbi.nlm.nih.gov/3224418
ENSG00000021776	AQR	aquarius intron-binding spliceosomal factor [Source:HGNC Symbol;Acc:29513]	Signaling	https://pubmed.ncbi.nlm.nih.gov/29502958/	ENSG00000051596	THOC3	THO complex 3 [Source:HGNC Symbol;Acc:HGNC:19072]	-
ENSG00000043093	DCUN1D1	DCN1, defective in cullin neddylation 1, domain containing 1 [Source:HGNC Symbol;Acc:18184]	-		ENSG00000053501	USE1	unconventional SNARE in the ER 1 [Source:HGNC Symbol;Acc:HGNC:30882]	-
ENSG00000052795	FNIP2	folliculin interacting protein 2 [Source:HGNC Symbol;Acc:29280]	mTORC signaling, Autophagy, Apoptosis	https://pubmed.ncbi.nlm.nih.gov/24763318/	ENSG00000055332	EIF2AK2	eukaryotic translation initiation factor 2 alpha kinase 2 [Source:HGNC Symbol;Acc:HGNC:9437]	glucotoxicity	https://pubmed.ncbi.nlm.nih.gov/32256145/
ENSG00000054654	SYNE2	spectrin repeat containing, nuclear envelope 2 [Source:HGNC Symbol;Acc:17084]	-		ENSG00000063046	EIF4B	eukaryotic translation initiation factor 4B [Source:HGNC Symbol;Acc:HGNC:3285]	-
ENSG00000055118	KCNH2	potassium voltage-gated channel, subfamily H (eag-related), member 2 [Source:HGNC Symbol;Acc:6251]	Potassium channel	https://bmcgenet.biomedcentral.com/articles/10.1186/s12863-018-0602-2	ENSG00000063177	RPL18	ribosomal protein L18 [Source:HGNC Symbol;Acc:HGNC:10310]	-
ENSG00000065911	MTHFD2	methylenetetrahydrofolate dehydrogenase (NADP+ dependent) 2, methenyltetrahydrofolate cyclohydrolase [Source:HGNC Symbol;Acc:7434]	Metabolism, Insulin secretion, Apoptosis	https://www.ncbi.nlm.nih.gov/pmc/articles/PMC3817167/	ENSG00000065978	YBX1	Y-box binding protein 1 [Source:HGNC Symbol;Acc:HGNC:8014]	diabetic nephropathy	https://www.ncbi.nlm.nih.gov/pubmed/20713358
ENSG00000068323	TFE3	transcription factor binding to IGHM enhancer 3 [Source:HGNC Symbol;Acc:11752]	Insulin signaling	https://www.nature.com/articles/nm1334	ENSG00000068001	HYAL2	hyaluronidase 2 [Source:HGNC Symbol;Acc:HGNC:5321]	inflammation	https://www.ncbi.nlm.nih.gov/pmc/articles/PMC5767862/
ENSG00000068400	GRIPAP1	GRIP1 associated protein 1 [Source:HGNC Symbol;Acc:18706]	-		ENSG00000071537	SEL1L	SEL1L adaptor subunit of ERAD E3 ubiquitin ligase [Source:HGNC Symbol;Acc:HGNC:10717]	beta cell identity	https://www.jci.org/articles/view/134874
ENSG00000073060	SCARB1	scavenger receptor class B, member 1 [Source:HGNC Symbol;Acc:1664]	insulin secretion	https://www.ahajournals.org/doi/10.1161/ATVBAHA.110.207373	ENSG00000074842	MYDGF	myeloid derived growth factor [Source:HGNC Symbol;Acc:HGNC:16948]	glucose homeostasis	https://doi.org/10.1210/endocr/bqaa003
ENSG00000075151	EIF4G3	eukaryotic translation initiation factor 4 gamma, 3 [Source:HGNC Symbol;Acc:3298]	insulin secretion	https://www.ncbi.nlm.nih.gov/pmc/articles/PMC4099505/	ENSG00000077348	EXOSC5	exosome component 5 [Source:HGNC Symbol;Acc:HGNC:24662]	-
ENSG00000075407	ZNF37A	zinc finger protein 37A [Source:HGNC Symbol;Acc:13102]	-		ENSG00000080608	PUM3	pumilio RNA binding family member 3 [Source:HGNC Symbol;Acc:HGNC:29676]	-
ENSG00000076356	PLXNA2	plexin A2 [Source:HGNC Symbol;Acc:9100]	-		ENSG00000082153	BZW1	basic leucine zipper and W2 domains 1 [Source:HGNC Symbol;Acc:HGNC:18380]	-
ENSG00000078114	NEBL	nebulette [Source:HGNC Symbol;Acc:16932]	-		ENSG00000090013	BLVRB	biliverdin reductase B [Source:HGNC Symbol;Acc:HGNC:1063]	-
ENSG00000078140	UBE2K	ubiquitin-conjugating enzyme E2K [Source:HGNC Symbol;Acc:4914]	-		ENSG00000090273	NUDC	nuclear distribution C, dynein complex regulator [Source:HGNC Symbol;Acc:HGNC:8045]	-
ENSG00000078269	SYNJ2	synaptojanin 2 [Source:HGNC Symbol;Acc:11504]	-		ENSG00000091527	CDV3	CDV3 homolog [Source:HGNC Symbol;Acc:HGNC:26928]	-
					ENSG00000092010	PSME1	proteasome activator subunit 1 [Source:HGNC Symbol;Acc:HGNC:9568]	diabetes association	https://www.ncbi.nlm.nih.gov/pmc/articles/PMC4199548/
					ENSG00000096433	ITPR3	inositol 1,4,5-trisphosphate receptor type 3 [Source:HGNC Symbol;Acc:HGNC:6182]	GSIS	https://pubmed.ncbi.nlm.nih.gov/12606813/
					ENSG00000100764	PSMC1	proteasome 26S subunit, ATPase 1 [Source:HGNC Symbol;Acc:HGNC:9547]	signaling	https://www.sciencedirect.com/science/article/pii/S2212877818304010
					ENSG00000100865	CINP	cyclin dependent kinase 2 interacting protein [Source:HGNC Symbol;Acc:HGNC:23789]	beta cell dysfunction	https://www.ncbi.nlm.nih.gov/pmc/articles/PMC5339765/
					ENSG00000102144	PGK1	phosphoglycerate kinase 1 [Source:HGNC Symbol;Acc:HGNC:8896]	beta cell function	https://www.ncbi.nlm.nih.gov/pmc/articles/PMC5758390/
					ENSG00000103966	EHD4	EH domain containing 4 [Source:HGNC Symbol;Acc:HGNC:3245]	trafficking	https://www.ncbi.nlm.nih.gov/pmc/articles/PMC2795359/
					ENSG00000104936	DMPK	DM1 protein kinase [Source:HGNC Symbol;Acc:HGNC:2933]	insulin signaling	https://pubmed.ncbi.nlm.nih.gov/17987120/
					ENSG00000105220	GPI	glucose-6-phosphate isomerase [Source:HGNC Symbol;Acc:HGNC:4458]	metabolism
					ENSG00000105287	PRKD2	protein kinase D2 [Source:HGNC Symbol;Acc:HGNC:17293]	insulin secretion	https://www.ncbi.nlm.nih.gov/pmc/articles/PMC5964083/
					ENSG00000105755	ETHE1	ETHE1 persulfide dioxygenase [Source:HGNC Symbol;Acc:HGNC:23287]	apoptosis	https://www.ncbi.nlm.nih.gov/pubmed/17353187
					ENSG00000105810	CDK6	cyclin dependent kinase 6 [Source:HGNC Symbol;Acc:HGNC:1777]	proliferation	https://www.ncbi.nlm.nih.gov/pmc/articles/PMC2911074/
					ENSG00000106078	COBL	cordon-bleu WH2 repeat protein [Source:HGNC Symbol;Acc:HGNC:22199]	genetic association	https://www.ncbi.nlm.nih.gov/pubmed/22581228
					ENSG00000106484	MEST	mesoderm specific transcript [Source:HGNC Symbol;Acc:HGNC:7028]	-
					ENSG00000107551	RASSF4	Ras association domain family member 4 [Source:HGNC Symbol;Acc:HGNC:20793]	beta cell apoptosis (as MST1)	https://onlinelibrary.wiley.com/servlet/linkout?suffix=null&dbid=8&doi=10.1111%2Fgtc.12461&key=24334454
					ENSG00000108679	LGALS3BP	galectin 3 binding protein [Source:HGNC Symbol;Acc:HGNC:6564]	genetic association	https://www.sciencedirect.com/science/article/pii/S2468024918300482
					ENSG00000108861	DUSP3	dual specificity phosphatase 3 [Source:HGNC Symbol;Acc:HGNC:3069]	homolog of CREB antagonist	https://pubmed.ncbi.nlm.nih.gov/18025410/
					ENSG00000109475	RPL34	ribosomal protein L34 [Source:HGNC Symbol;Acc:HGNC:10340]	-
					ENSG00000111716	LDHB	lactate dehydrogenase B [Source:HGNC Symbol;Acc:HGNC:6541]	insulin secretion	https://pubmed.ncbi.nlm.nih.gov/10909972/
					ENSG00000112306	RPS12	ribosomal protein S12 [Source:HGNC Symbol;Acc:HGNC:10385]	-					https://pubmed.ncbi.nlm.nih.gov/10909972/ https://pubmed.ncbi.nlm.nih.gov/18025410/
					ENSG00000118680	MYL12B	myosin light chain 12B [Source:HGNC Symbol;Acc:HGNC:29827]	-
					ENSG00000120438	TCP1	t-complex 1 [Source:HGNC Symbol;Acc:HGNC:11655]	-
					ENSG00000120690	ELF1	E74 like ETS transcription factor 1 [Source:HGNC Symbol;Acc:HGNC:3316]	-
					ENSG00000124614	RPS10	ribosomal protein S10 [Source:HGNC Symbol;Acc:HGNC:10383]	beta cell identity	https://www.nature.com/articles/s41467-018-02939-0
					ENSG00000125633	CCDC93	coiled-coil domain containing 93 [Source:HGNC Symbol;Acc:HGNC:25611]	trafficking	https://academic.oup.com/eurheartj/article/41/9/1040/5599853
					ENSG00000125977	EIF2S2	eukaryotic translation initiation factor 2 subunit beta [Source:HGNC Symbol;Acc:HGNC:3266]	cell death	https://www.nature.com/articles/ncb2738?proof=trueNov
					ENSG00000128524	ATP6V1F	ATPase H+ transporting V1 subunit F [Source:HGNC Symbol;Acc:HGNC:16832]	autophagy	https://www.ncbi.nlm.nih.gov/pmc/articles/PMC5324850/
					ENSG00000128573	FOXP2	forkhead box P2 [Source:HGNC Symbol;Acc:HGNC:13875]	disallowed gene	https://www.ncbi.nlm.nih.gov/pmc/articles/PMC4785827/
					ENSG00000128595	CALU	calumenin [Source:HGNC Symbol;Acc:HGNC:1458]	-
					ENSG00000130066	SAT1	spermidine/spermine N1-acetyltransferase 1 [Source:HGNC Symbol;Acc:HGNC:10540]	metabolism	https://www.ncbi.nlm.nih.gov/pmc/articles/PMC3267725/
					ENSG00000131669	NINJ1	ninjurin 1 [Source:HGNC Symbol;Acc:HGNC:7824]	apoptosis	https://www.ncbi.nlm.nih.gov/pmc/articles/PMC3677487/
					ENSG00000132824	SERINC3	serine incorporator 3 [Source:HGNC Symbol;Acc:HGNC:11699]	-
					ENSG00000134109	EDEM1	ER degradation enhancing alpha-mannosidase like protein 1 [Source:HGNC Symbol;Acc:HGNC:18967]	ER stress	https://pubmed.ncbi.nlm.nih.gov/17765680/
					ENSG00000134333	LDHA	lactate dehydrogenase A [Source:HGNC Symbol;Acc:HGNC:6535]	insulin secretion	https://pubmed.ncbi.nlm.nih.gov/10909972/
					ENSG00000135324	MRAP2	melanocortin 2 receptor accessory protein 2 [Source:HGNC Symbol;Acc:HGNC:21232]	insulin secretion	https://www.nature.com/articles/s41591-019-0622-0?proof=trueInJun
					ENSG00000136560	TANK	TRAF family member associated NFKB activator [Source:HGNC Symbol;Acc:HGNC:11562]	apoptosis	https://pubmed.ncbi.nlm.nih.gov/25861989/
					ENSG00000136936	XPA	XPA, DNA damage recognition and repair factor [Source:HGNC Symbol;Acc:HGNC:12814]	ROS
					ENSG00000137312	FLOT1	flotillin 1 [Source:HGNC Symbol;Acc:HGNC:3757]	insulin secretion	https://www.sciencedirect.com/science/article/pii/S2212877816000211
					ENSG00000137547	MRPL15	mitochondrial ribosomal protein L15 [Source:HGNC Symbol;Acc:HGNC:14054]	-
					ENSG00000137947	GTF2B	general transcription factor IIB [Source:HGNC Symbol;Acc:HGNC:4648]	-
					ENSG00000138496	PARP9	poly(ADP-ribose) polymerase family member 9 [Source:HGNC Symbol;Acc:HGNC:24118]	-
					ENSG00000138594	TMOD3	tropomodulin 3 [Source:HGNC Symbol;Acc:HGNC:11873]	insulin secretion	https://www.ncbi.nlm.nih.gov/pmc/articles/PMC5854615/
					ENSG00000139624	CERS5	ceramide synthase 5 [Source:HGNC Symbol;Acc:HGNC:23749]	beta cell death	https://www.thieme-connect.com/products/ejournals/abstract/10.1055/s-0038-1641776
					ENSG00000140575	IQGAP1	IQ motif containing GTPase activating protein 1 [Source:HGNC Symbol;Acc:HGNC:6110]	insulin secretion	https://www.ncbi.nlm.nih.gov/pubmed/18397364
					ENSG00000142892	PIGK	phosphatidylinositol glycan anchor biosynthesis class K [Source:HGNC Symbol;Acc:HGNC:8965]	-
					ENSG00000142937	RPS8	ribosomal protein S8 [Source:HGNC Symbol;Acc:HGNC:10441]	-
					ENSG00000143924	EML4	EMAP like 4 [Source:HGNC Symbol;Acc:HGNC:1316]	-
					ENSG00000144040	SFXN5	sideroflexin 5 [Source:HGNC Symbol;Acc:HGNC:16073]	beta cell identity	https://onlinelibrary.wiley.com/doi/abs/10.1002/jcb.20481
					ENSG00000144559	TAMM41	TAM41 mitochondrial translocator assembly and maintenance homolog [Source:HGNC Symbol;Acc:HGNC:25187]	insulin secretion	https://www.ncbi.nlm.nih.gov/pmc/articles/PMC5912463/
					ENSG00000145012	LPP	LIM domain containing preferred translocation partner in lipoma [Source:HGNC Symbol;Acc:HGNC:6679]	-
					ENSG00000146038	DCDC2	doublecortin domain containing 2 [Source:HGNC Symbol;Acc:HGNC:18141]	wnt pathway	http://www.ncbi.nlm.nih.gov/entrez/query.fcgi?cmd=Retrieve&db=PubMed&dopt=Abstract&list_uids=25557784
					ENSG00000147526	TACC1	transforming acidic coiled-coil containing protein 1 [Source:HGNC Symbol;Acc:HGNC:11522]	-
					ENSG00000148634	HERC4	HECT and RLD domain containing E3 ubiquitin protein ligase 4 [Source:HGNC Symbol;Acc:HGNC:24521]	beta cell identity	https://www.ncbi.nlm.nih.gov/pmc/articles/PMC3558471/
					ENSG00000149091	DGKZ	diacylglycerol kinase zeta [Source:HGNC Symbol;Acc:HGNC:2857]	-
					ENSG00000150093	ITGB1	integrin subunit beta 1 [Source:HGNC Symbol;Acc:HGNC:6153]	beta cell identity	https://www.ncbi.nlm.nih.gov/pmc/articles/PMC3737718/
					ENSG00000153904	DDAH1	dimethylarginine dimethylaminohydrolase 1 [Source:HGNC Symbol;Acc:HGNC:2715]	-
					ENSG00000156482	RPL30	ribosomal protein L30 [Source:HGNC Symbol;Acc:HGNC:10333]	-
					ENSG00000158710	TAGLN2	transgelin 2 [Source:HGNC Symbol;Acc:HGNC:11554]	insulin secretion	https://biosignaling.biomedcentral.com/articles/10.1186/s12964-019-0326-6
					ENSG00000160049	DFFA	DNA fragmentation factor subunit alpha [Source:HGNC Symbol;Acc:HGNC:2772]	apoptosis; lipid metabolism	https://www.ncbi.nlm.nih.gov/pmc/articles/PMC6468517/#B2-cells-08-00238
					ENSG00000160789	LMNA	lamin A/C [Source:HGNC Symbol;Acc:HGNC:6636]	-
					ENSG00000160991	ORAI2	ORAI calcium release-activated calcium modulator 2 [Source:HGNC Symbol;Acc:HGNC:21667]	insulin secretion	https://www.ncbi.nlm.nih.gov/pmc/articles/PMC5866358/
					ENSG00000162337	LRP5	LDL receptor related protein 5 [Source:HGNC Symbol;Acc:HGNC:6697]	insulin secretion	https://www.ncbi.nlm.nih.gov/pmc/articles/PMC140935/
					ENSG00000162734	PEA15	proliferation and apoptosis adaptor protein 15 [Source:HGNC Symbol;Acc:HGNC:8822]	insulin secretion	https://pubmed.ncbi.nlm.nih.gov/17327429/
					ENSG00000163041	H3-3A	H3.3 histone A [Source:HGNC Symbol;Acc:HGNC:4764]	-
					ENSG00000163191	S100A11	S100 calcium binding protein A11 [Source:HGNC Symbol;Acc:HGNC:10488]	glycemia	https://www.ncbi.nlm.nih.gov/pubmed/25201977
					ENSG00000163840	DTX3L	deltex E3 ubiquitin ligase 3L [Source:HGNC Symbol;Acc:HGNC:30323]	-
					ENSG00000164924	YWHAZ	tyrosine 3-monooxygenase/tryptophan 5-monooxygenase activation protein zeta [Source:HGNC Symbol;Acc:HGNC:12855]	glycemia	https://academic.oup.com/endo/article/157/7/2649/2422701
					ENSG00000167088	SNRPD1	small nuclear ribonucleoprotein D1 polypeptide [Source:HGNC Symbol;Acc:HGNC:11158]	-
					ENSG00000169218	RSPO1	R-spondin 1 [Source:HGNC Symbol;Acc:HGNC:21679]	wnt pathway	https://pubmed.ncbi.nlm.nih.gov/21484214/
					ENSG00000170345	FOS	Fos proto-oncogene, AP-1 transcription factor subunit [Source:HGNC Symbol;Acc:HGNC:3796]	-
					ENSG00000170348	TMED10	transmembrane p24 trafficking protein 10 [Source:HGNC Symbol;Acc:HGNC:16998]	-
					ENSG00000171928	TVP23B	trans-golgi network vesicle protein 23 homolog B [Source:HGNC Symbol;Acc:HGNC:20399]	-
					ENSG00000172331	BPGM	bisphosphoglycerate mutase [Source:HGNC Symbol;Acc:HGNC:1093]	-
					ENSG00000172575	RASGRP1	RAS guanyl releasing protein 1 [Source:HGNC Symbol;Acc:HGNC:9878]	insulin secretion	https://www.frontiersin.org/articles/10.3389/fcell.2017.00055/full
					ENSG00000172922	RNASEH2C	ribonuclease H2 subunit C [Source:HGNC Symbol;Acc:HGNC:24116]	-
					ENSG00000175029	CTBP2	C-terminal binding protein 2 [Source:HGNC Symbol;Acc:HGNC:2495]	insulin resistance	https://www.sciencedirect.com/science/article/pii/S0016648016303112?via%3Dihub
					ENSG00000176105	YES1	YES proto-oncogene 1, Src family tyrosine kinase [Source:HGNC Symbol;Acc:HGNC:12841]	-
					ENSG00000176153	GPX2	glutathione peroxidase 2 [Source:HGNC Symbol;Acc:HGNC:4554]	ROS	https://www.ncbi.nlm.nih.gov/pmc/articles/PMC6168395/
					ENSG00000178035	IMPDH2	inosine monophosphate dehydrogenase 2 [Source:HGNC Symbol;Acc:HGNC:6053]	insulin secretion	https://pubmed.ncbi.nlm.nih.gov/10417742/
					ENSG00000178980	SELENOW	selenoprotein W [Source:HGNC Symbol;Acc:HGNC:10752]	-
					ENSG00000178982	EIF3K	eukaryotic translation initiation factor 3 subunit K [Source:HGNC Symbol;Acc:HGNC:24656]	apoptosis	https://pubmed.ncbi.nlm.nih.gov/18577580/
					ENSG00000181045	SLC26A11	solute carrier family 26 member 11 [Source:HGNC Symbol;Acc:HGNC:14471]	-
					ENSG00000181513	ACBD4	acyl-CoA binding domain containing 4 [Source:HGNC Symbol;Acc:HGNC:23337]	-
					ENSG00000183323	CCDC125	coiled-coil domain containing 125 [Source:HGNC Symbol;Acc:HGNC:28924]	-
					ENSG00000183474	GTF2H2C	GTF2H2 family member C [Source:HGNC Symbol;Acc:HGNC:31394]	-
					ENSG00000184983	NDUFA6	NADH:ubiquinone oxidoreductase subunit A6 [Source:HGNC Symbol;Acc:HGNC:7690]	-
					ENSG00000185627	PSMD13	proteasome 26S subunit, non-ATPase 13 [Source:HGNC Symbol;Acc:HGNC:9558]	beta cell death	https://www.ncbi.nlm.nih.gov/pmc/articles/PMC4398281/
					ENSG00000186088	GSAP	gamma-secretase activating protein [Source:HGNC Symbol;Acc:HGNC:28042]	-
					ENSG00000188229	TUBB4B	tubulin beta 4B class IVb [Source:HGNC Symbol;Acc:HGNC:20771]	Insulin secretion	https://www.ncbi.nlm.nih.gov/pmc/articles/PMC4594944/
					ENSG00000196230	TUBB	tubulin beta class I [Source:HGNC Symbol;Acc:HGNC:20778]	-
					ENSG00000196923	PDLIM7	PDZ and LIM domain 7 [Source:HGNC Symbol;Acc:HGNC:22958]	-
					ENSG00000198755	RPL10A	-	-
					ENSG00000198918	RPL39	-	-
					ENSG00000213719	CLIC1	chloride intracellular channel 1 [Source:HGNC Symbol;Acc:HGNC:2062]
					ENSG00000231925	TAPBP	TAP binding protein [Source:HGNC Symbol;Acc:HGNC:11566]	-
					ENSG00000239474	KLHL41	kelch like family member 41 [Source:HGNC Symbol;Acc:HGNC:16905]	-
					ENSG00000241058	NSUN6	NOP2/Sun RNA methyltransferase 6 [Source:HGNC Symbol;Acc:HGNC:23529]	-
					ENSG00000241553	ARPC4	actin related protein 2/3 complex subunit 4 [Source:HGNC Symbol;Acc:HGNC:707]	-
					ENSG00000244274	DBNDD2	dysbindin domain containing 2 [Source:HGNC Symbol	-
