# Supplementary material for: Integration of single-cell datasets reveals novel transcriptomic signatures of β-cells in human type 2 diabetes
Source: NAR Genom Bioinform. 2020 Nov 20;2(4):lqaa097. doi: 10.1093/nargab/lqaa097 (PMC7679065; doi:10.1093/nargab/lqaa097)
Supplement: lqaa097_Supplemental_Files [file lqaa097_supplemental_files.zip › Supplementary Table 4.xlsx]

## Sheet: Sheet1
Annotated DEGs shared between single-cell, MAR and EBR.
The table reports the genes found to be significantly (p-value <= 0.05) down- or up-regulated in three datasets: single-cell, MAR and EBR.
Down-regulated				Up-regulated
Ensemble ID	Gene symbol	Process	Reference	Ensemble ID	Gene symbol	Process	Reference
ENSG00000101856	PGRMC1	Insulin secretion	https://www.ncbi.nlm.nih.gov/pmc/articles/PMC4223491/	ENSG00000010810	FYN	autophagy	https://www.ncbi.nlm.nih.gov/pmc/articles/PMC5340180
ENSG00000105088	OLFM2	regulation	https://www.ncbi.nlm.nih.gov/pmc/articles/PMC4263453/	ENSG00000025770	NCAPH2	-
ENSG00000141456	PELP1	Insulin secretion	https://dx.doi.org/10.1038/emboj.2011.33; https://doi.org/10.1016/j.tcb.2016.10.003	ENSG00000026508	CD44	beta cell identity
ENSG00000162980	ARL5A	-		ENSG00000035862	TIMP2	beta cell failure	CHRIST Andreas, EVERS Stefan, KRAPFENBAUER Kurt, SEBOKOVA Elena. TIMP-2 AS TARGET/MARKER OF BETA CELL FAILURE. European Patent Office Publ. of Application with search report EP20050760716. 19 Jul 2005.
ENSG00000168216	LMBRD1	-		ENSG00000054148	PHPT1	nutrient induced insulin secretion	https://pubmed.ncbi.nlm.nih.gov/20501872/
ENSG00000173273	TNKS	-		ENSG00000065978	YBX1	diabetic nephropathy	https://www.ncbi.nlm.nih.gov/pubmed/20713358
ENSG00000174437	ATP2A2	Insulin secretion	https://www.ncbi.nlm.nih.gov/pmc/articles/PMC5033263/	ENSG00000071537	SEL1L	beta cell identity	https://www.jci.org/articles/view/134874
ENSG00000227500	SCAMP4	-		ENSG00000075624	ACTB	exocytosis	http://www.ncbi.nlm.nih.gov/entrez/query.fcgi?cmd=Retrieve&db=PubMed&dopt=Abstract&list_uids=26286869
				ENSG00000090621	PABPC4	beta cell identity	https://www.nature.com/articles/s41467-018-02939-0
				ENSG00000103966	EHD4	beta cell failure after transplant	https://www.ncbi.nlm.nih.gov/pmc/articles/PMC5624587/
				ENSG00000104529	EEF1D	-
				ENSG00000105372	RPS19	-
				ENSG00000105640	RPL18A	-
				ENSG00000106484	MEST	-
				ENSG00000108861	DUSP3	homolog of CREB antagonist	https://pubmed.ncbi.nlm.nih.gov/18025410/
				ENSG00000113758	DBN1	exocytosis	https://biosignaling.biomedcentral.com/articles/10.1186/s12964-019-0326-6
				ENSG00000118680	MYL12B	actin
				ENSG00000120690	ELF1	-
				ENSG00000124614	RPS10	beta cell identity	https://www.nature.com/articles/s41467-018-02939-0
				ENSG00000134333	LDHA	disallowed genes	https://pubmed.ncbi.nlm.nih.gov/10909972/
				ENSG00000137547	MRPL15	-
				ENSG00000143924	EML4	-
				ENSG00000146038	DCDC2	disallowed genes	https://www.nature.com/articles/s41467-018-05740-1
				ENSG00000146223	RPL7L1	-
				ENSG00000147526	TACC1	-
				ENSG00000150093	ITGB1	disallowed genes	https://www.ncbi.nlm.nih.gov/pmc/articles/PMC3737718/
				ENSG00000153904	DDAH1	-
				ENSG00000160789	LMNA	-
				ENSG00000161016	RPL8	-
				ENSG00000167552	TUBA1A	Insulin secretion	https://www.ncbi.nlm.nih.gov/pmc/articles/PMC4594944/
				ENSG00000172889	EGFL7	Insulin secretion	https://www.ncbi.nlm.nih.gov/pmc/articles/PMC4325230/
				ENSG00000183323	CCDC125	-
				ENSG00000187514	PTMA	-
				ENSG00000188229	TUBB4B	Insulin secretion	https://www.ncbi.nlm.nih.gov/pmc/articles/PMC4594944/
				ENSG00000196588	MRTFA	-
				ENSG00000197956	S100A6	excitotoxicity	https://www.ncbi.nlm.nih.gov/pmc/articles/PMC5521870/
				ENSG00000198918	RPL39	-
				ENSG00000204592	HLA-E	-
				ENSG00000231925	TAPBP	-
				ENSG00000241058	NSUN6	-
				ENSG00000241553	ARPC4	-
